# Supplementary material for: ﻿A taxonomic revision of Garcinia sections Dicrananthera and Macrostigma (Clusiaceae) in Thailand
Source: PhytoKeys. 2024 Nov 7;248:339–60. doi: 10.3897/phytokeys.248.130311 (PMC11565187; doi:10.3897/phytokeys.248.130311)
Supplement: XML Treatment for Garcinia section Dicrananthera [file phytokeys.248.130311-treatment1.xml]

<!DOCTYPE tp:taxon-treatment
  PUBLIC "-//TaxonX//DTD Taxonomic Treatment Publishing DTD v0 20100105//EN" "tax-treatment-NSO.dtd">
<tp:taxon-treatment xmlns:tp="http://www.plazi.org/taxpub"><tp:treatment-meta><kwd-group><label>Taxon classification</label><kwd>
                <named-content content-type="kingdom">Plantae</named-content>
              </kwd><kwd>
                <named-content content-type="order">Malpighiales</named-content>
              </kwd><kwd>
                <named-content content-type="family">Clusiaceae</named-content>
              </kwd></kwd-group><mixed-citation publication-type="journal"><person-group><name><surname>Ngernsaengsaruay</surname><given-names>Chatchai</given-names></name><name><surname>Chanton</surname><given-names>Pichet</given-names></name></person-group><article-title>﻿A taxonomic revision of <italic><tp:taxon-name><tp:taxon-name-part taxon-name-part-type="genus" reg="Garcinia">Garcinia</tp:taxon-name-part></tp:taxon-name></italic> sections <italic><tp:taxon-name><tp:taxon-name-part taxon-name-part-type="genus" reg="Garcinia"/><tp:taxon-name-part taxon-name-part-type="section" reg="Dicrananthera">Dicrananthera</tp:taxon-name-part></tp:taxon-name></italic> and <italic><tp:taxon-name><tp:taxon-name-part taxon-name-part-type="genus" reg="Garcinia"/><tp:taxon-name-part taxon-name-part-type="section" reg="Macrostigma">Macrostigma</tp:taxon-name-part></tp:taxon-name></italic> (<tp:taxon-name><tp:taxon-name-part taxon-name-part-type="family">Clusiaceae</tp:taxon-name-part></tp:taxon-name>) in Thailand</article-title><source>PhytoKeys</source><day>07</day><month>11</month><year>2024</year><volume>248</volume><fpage>339</fpage><lpage>360</lpage><pub-id pub-id-type="doi">10.3897/phytokeys.248.130311</pub-id></mixed-citation></tp:treatment-meta><tp:nomenclature><label>﻿</label><tp:taxon-name>
              <object-id xmlns:xlink="http://www.w3.org/1999/xlink" content-type="arpha" xlink:type="simple">848E1832-E437-57E8-8AA9-1369A4D3641D</object-id>
              <tp:taxon-name-part taxon-name-part-type="genus" reg="Garcinia">Garcinia</tp:taxon-name-part>
              <tp:taxon-name-part taxon-name-part-type="infraspecific-rank">section</tp:taxon-name-part>
              <tp:taxon-name-part taxon-name-part-type="section" reg="Dicrananthera">Dicrananthera</tp:taxon-name-part>
            </tp:taxon-name><tp:taxon-authority>Pierre, Fl. Forest. Cochinch. 1(5): 8. 1883; M. Gaudeul et al., PhytoKeys 239: 95. 2024.</tp:taxon-authority></tp:nomenclature><tp:treatment-sec sec-type="material" id="SECID0ENQAE"><title>Type.</title><p><italic><tp:taxon-name><tp:taxon-name-part taxon-name-part-type="genus" reg="Garcinia">Garcinia</tp:taxon-name-part><tp:taxon-name-part taxon-name-part-type="species" reg="thorelii">thorelii</tp:taxon-name-part></tp:taxon-name></italic> Pierre, Fl. Forest. Cochinch. 1(4): t. 62. 1882.</p><p><tp:taxon-name><tp:taxon-name-part taxon-name-part-type="genus" reg="Garcinia">Garcinia</tp:taxon-name-part><tp:taxon-name-part taxon-name-part-type="infraspecific-rank">section</tp:taxon-name-part><tp:taxon-name-part taxon-name-part-type="section" reg="Dicrananthera">Dicrananthera</tp:taxon-name-part></tp:taxon-name> is distinguished by the presence of a pair of interpetiolar stipuliform structures (rare in <tp:taxon-name><tp:taxon-name-part taxon-name-part-type="family">Clusiaceae</tp:taxon-name-part></tp:taxon-name>); leaves with prominent, widely spaced secondary veins and scalariform tertiary veins; axillary or terminal cymose inflorescences with three to many flowers [i.e., <italic><tp:taxon-name><tp:taxon-name-part taxon-name-part-type="genus" reg="Garcinia">G.</tp:taxon-name-part><tp:taxon-name-part taxon-name-part-type="species" reg="yaatapsap">yaatapsap</tp:taxon-name-part></tp:taxon-name></italic> (3–5-flowered), <italic><tp:taxon-name><tp:taxon-name-part taxon-name-part-type="genus" reg="Garcinia">G.</tp:taxon-name-part><tp:taxon-name-part taxon-name-part-type="species" reg="paucinervis">paucinervis</tp:taxon-name-part></tp:taxon-name></italic> (4–10-flowered), <italic><tp:taxon-name><tp:taxon-name-part taxon-name-part-type="genus" reg="Garcinia">G.</tp:taxon-name-part><tp:taxon-name-part taxon-name-part-type="species" reg="stipulata">stipulata</tp:taxon-name-part></tp:taxon-name></italic> (4–6-flowered), <italic><tp:taxon-name><tp:taxon-name-part taxon-name-part-type="genus" reg="Garcinia">G.</tp:taxon-name-part><tp:taxon-name-part taxon-name-part-type="species" reg="nujiangensis">nujiangensis</tp:taxon-name-part></tp:taxon-name></italic> (6–10-flowered), and <italic><tp:taxon-name><tp:taxon-name-part taxon-name-part-type="genus" reg="Garcinia">G.</tp:taxon-name-part><tp:taxon-name-part taxon-name-part-type="species" reg="thorelii">thorelii</tp:taxon-name-part></tp:taxon-name></italic> (20–40-flowered thyrse)]; flowers with 4 sepals and 4 petals; male flowers with numerous stamens united into an annular mass encircling and attached to the pistillode (i.e., <italic><tp:taxon-name><tp:taxon-name-part taxon-name-part-type="genus" reg="Garcinia">G.</tp:taxon-name-part><tp:taxon-name-part taxon-name-part-type="species" reg="stipulata">stipulata</tp:taxon-name-part></tp:taxon-name></italic> and <italic><tp:taxon-name><tp:taxon-name-part taxon-name-part-type="genus" reg="Garcinia">G.</tp:taxon-name-part><tp:taxon-name-part taxon-name-part-type="species" reg="yaatapsap">yaatapsap</tp:taxon-name-part></tp:taxon-name></italic>) or united into 4 bundles surrounding the pistillode (i.e., <italic><tp:taxon-name><tp:taxon-name-part taxon-name-part-type="genus" reg="Garcinia">G.</tp:taxon-name-part><tp:taxon-name-part taxon-name-part-type="species" reg="nujiangensis">nujiangensis</tp:taxon-name-part></tp:taxon-name></italic>, <italic><tp:taxon-name><tp:taxon-name-part taxon-name-part-type="genus" reg="Garcinia">G.</tp:taxon-name-part><tp:taxon-name-part taxon-name-part-type="species" reg="paucinervis">paucinervis</tp:taxon-name-part></tp:taxon-name></italic>, and <italic><tp:taxon-name><tp:taxon-name-part taxon-name-part-type="genus" reg="Garcinia">G.</tp:taxon-name-part><tp:taxon-name-part taxon-name-part-type="species" reg="thorelii">thorelii</tp:taxon-name-part></tp:taxon-name></italic>), 2-thecous anthers; 1–2-locular ovaries; unlobed and smooth stigmas; and fruits with a smooth surface and unlobed. Distinguishing morphological characters reported here for this section were taken from <xref ref-type="bibr" rid="B28">Pierre 1882</xref>, <xref ref-type="bibr" rid="B30">Pitard 1910</xref>, <xref ref-type="bibr" rid="B5">Chun and How 1956</xref>, <xref ref-type="bibr" rid="B12">Jones 1980</xref>, <xref ref-type="bibr" rid="B15">Li 1981</xref>, <xref ref-type="bibr" rid="B16">Li et al. 2007</xref>, <xref ref-type="bibr" rid="B36">Stevens 2007</xref>, <xref ref-type="bibr" rid="B9">Gaudeul et al. 2024</xref>, and from our observations.</p><p>A section of five species worldwide (<xref ref-type="bibr" rid="B9">Gaudeul et al. 2024</xref>); one species in Thailand.</p></tp:treatment-sec><ref-list><ref id="B28"><mixed-citation xmlns:xlink="http://www.w3.org/1999/xlink" xlink:type="simple"><person-group><name name-style="western"><surname>Pierre</surname><given-names>JBL</given-names></name></person-group> (<year>1882</year>) Flore Forestiére de la Cochinchine Vol 1(4). Octave Doin, Éditeur, Paris, t. 49–64.</mixed-citation></ref><ref id="B30"><mixed-citation xmlns:xlink="http://www.w3.org/1999/xlink" xlink:type="simple"><person-group><name name-style="western"><surname>Pitard</surname><given-names>CJ</given-names></name></person-group> (<year>1910</year>) <article-title>Hypéricacées, Guttiféres, Ternstræmiacées et Stachyuracées.</article-title> In: <person-group><name name-style="western"><surname>Lecomte</surname><given-names>PH</given-names></name></person-group> (<role>Ed.</role>) <issue-title>Flore Générale de l’Indo-Chine Vol.</issue-title><source>1(4). Masson et Cie, Éditeurs, Paris</source>, <fpage>289</fpage>–<lpage>448</lpage>.</mixed-citation></ref><ref id="B5"><mixed-citation xmlns:xlink="http://www.w3.org/1999/xlink" xlink:type="simple"><person-group><name name-style="western"><surname>Chun</surname><given-names>WY</given-names></name><name name-style="western"><surname>How</surname><given-names>FC</given-names></name></person-group> (<year>1956</year>) <article-title>Species novae arborum utilium Chinae meridionalis.</article-title><source>Acta Phytotaxonomica Sinica</source><volume>5</volume>(<issue>1</issue>): <fpage>1</fpage>–<lpage>25</lpage>.</mixed-citation></ref><ref id="B12"><mixed-citation xmlns:xlink="http://www.w3.org/1999/xlink" xlink:type="simple"><person-group><name name-style="western"><surname>Jones</surname><given-names>SW</given-names></name></person-group> (<year>1980</year>) <source>Morphology and Major Taxonomy of <italic><tp:taxon-name><tp:taxon-name-part taxon-name-part-type="genus">Garcinia</tp:taxon-name-part></tp:taxon-name></italic> (<tp:taxon-name><tp:taxon-name-part taxon-name-part-type="family">Guttiferae</tp:taxon-name-part></tp:taxon-name>).</source><publisher-name>PhD Thesis</publisher-name>, <publisher-loc>University of Leicester and British Museum (Natural History), London</publisher-loc>, <size units="page">474 pp</size>.</mixed-citation></ref><ref id="B15"><mixed-citation xmlns:xlink="http://www.w3.org/1999/xlink" xlink:type="simple"><person-group><name name-style="western"><surname>Li</surname><given-names>YH</given-names></name></person-group> (<year>1981</year>) <article-title>Some new species of the genus <italic><tp:taxon-name><tp:taxon-name-part taxon-name-part-type="genus">Garcinia</tp:taxon-name-part></tp:taxon-name></italic> from South China.</article-title><source>Acta Phytotaxonomica Sinica</source><volume>19</volume>: <fpage>490</fpage>–<lpage>499</lpage>.</mixed-citation></ref><ref id="B16"><mixed-citation xmlns:xlink="http://www.w3.org/1999/xlink" xlink:type="simple"><person-group><name name-style="western"><surname>Li</surname><given-names>XW</given-names></name><name name-style="western"><surname>Li</surname><given-names>J</given-names></name><name name-style="western"><surname>Stevens</surname><given-names>P</given-names></name></person-group> (<year>2007</year>) <article-title><italic><tp:taxon-name><tp:taxon-name-part taxon-name-part-type="genus">Garcinia</tp:taxon-name-part></tp:taxon-name></italic> (<tp:taxon-name><tp:taxon-name-part taxon-name-part-type="family">Clusiaceae</tp:taxon-name-part></tp:taxon-name>).</article-title> In: <person-group><name name-style="western"><surname>Wu</surname><given-names>CY</given-names></name><name name-style="western"><surname>Raven</surname><given-names>PH</given-names></name><name name-style="western"><surname>Hong</surname><given-names>DY</given-names></name></person-group> (<role>Eds</role>) <issue-title>Flora of China Vol 13 (Clusiaceae through Araliaceae).</issue-title><source>Science Press, Beijing, and Missouri Botanical Garden Press, St. Louis</source>, <fpage>40</fpage>–<lpage>47</lpage>.</mixed-citation></ref><ref id="B36"><mixed-citation xmlns:xlink="http://www.w3.org/1999/xlink" xlink:type="simple"><person-group><name name-style="western"><surname>Stevens</surname><given-names>PF</given-names></name></person-group> (<year>2007</year>) <article-title><tp:taxon-name><tp:taxon-name-part taxon-name-part-type="family">Clusiaceae</tp:taxon-name-part></tp:taxon-name>-<tp:taxon-name><tp:taxon-name-part taxon-name-part-type="family">Guttiferae</tp:taxon-name-part></tp:taxon-name>.</article-title> In: <person-group><name name-style="western"><surname>Kubitzki</surname><given-names>K</given-names></name></person-group> (<role>Ed.</role>) <issue-title>The Families and Genera of Vascular Plants Vol 9, Flowering Plants, Eudicots: Berberidopsidales, Buxales, Crossosomatales, Fabales pp, Geraniales, Gunnerales, Myrtales pp, Proteales, Saxifragales, Vitales, Zygophyllales, Clusiaceae alliance, Passifloraceae alliance, Dilleniaceae, Huaceae, Picramniaceae, Sabiaceae.</issue-title><source>Springer-Verlag, Berlin</source>, <fpage>48</fpage>–<lpage>66</lpage>. <ext-link xlink:href="10.1007/978-3-540-32219-1_10" ext-link-type="doi" xlink:type="simple">https://doi.org/10.1007/978-3-540-32219-1_10</ext-link></mixed-citation></ref><ref id="B9"><mixed-citation xmlns:xlink="http://www.w3.org/1999/xlink" xlink:type="simple"><person-group><name name-style="western"><surname>Gaudeul</surname><given-names>M</given-names></name><name name-style="western"><surname>Sweeney</surname><given-names>P</given-names></name><name name-style="western"><surname>Munzinger</surname><given-names>J</given-names></name></person-group> (<year>2024</year>) <article-title>An updated infrageneric classification of the pantropical species-rich genus <italic><tp:taxon-name><tp:taxon-name-part taxon-name-part-type="genus">Garcinia</tp:taxon-name-part></tp:taxon-name></italic> L. (<tp:taxon-name><tp:taxon-name-part taxon-name-part-type="family">Clusiaceae</tp:taxon-name-part></tp:taxon-name>) and some insights into the systematics of New Caledonian species, based on molecular and morphological evidence.</article-title><source>PhytoKeys</source><volume>239</volume>: <fpage>73</fpage>–<lpage>105</lpage>. <ext-link xlink:href="10.3897/phytokeys.239.112563" ext-link-type="doi" xlink:type="simple">https://doi.org/10.3897/phytokeys.239.112563</ext-link></mixed-citation></ref></ref-list></tp:taxon-treatment>
