# Supplementary material for: ﻿A taxonomic revision of Garcinia sections Dicrananthera and Macrostigma (Clusiaceae) in Thailand
Source: PhytoKeys. 2024 Nov 7;248:339–60. doi: 10.3897/phytokeys.248.130311 (PMC11565187; doi:10.3897/phytokeys.248.130311)
Supplement: XML Treatment for Garcinia thorelii [file phytokeys.248.130311-treatment2.xml]

<!DOCTYPE tp:taxon-treatment
  PUBLIC "-//TaxonX//DTD Taxonomic Treatment Publishing DTD v0 20100105//EN" "tax-treatment-NSO.dtd">
<tp:taxon-treatment xmlns:tp="http://www.plazi.org/taxpub"><tp:treatment-meta><kwd-group><label>Taxon classification</label><kwd>
                <named-content content-type="kingdom">Plantae</named-content>
              </kwd><kwd>
                <named-content content-type="order">Malpighiales</named-content>
              </kwd><kwd>
                <named-content content-type="family">Clusiaceae</named-content>
              </kwd></kwd-group><mixed-citation publication-type="journal"><person-group><name><surname>Ngernsaengsaruay</surname><given-names>Chatchai</given-names></name><name><surname>Chanton</surname><given-names>Pichet</given-names></name></person-group><article-title>﻿A taxonomic revision of <italic><tp:taxon-name><tp:taxon-name-part taxon-name-part-type="genus" reg="Garcinia">Garcinia</tp:taxon-name-part></tp:taxon-name></italic> sections <italic><tp:taxon-name><tp:taxon-name-part taxon-name-part-type="genus" reg="Garcinia"/><tp:taxon-name-part taxon-name-part-type="section" reg="Dicrananthera">Dicrananthera</tp:taxon-name-part></tp:taxon-name></italic> and <italic><tp:taxon-name><tp:taxon-name-part taxon-name-part-type="genus" reg="Garcinia"/><tp:taxon-name-part taxon-name-part-type="section" reg="Macrostigma">Macrostigma</tp:taxon-name-part></tp:taxon-name></italic> (<tp:taxon-name><tp:taxon-name-part taxon-name-part-type="family">Clusiaceae</tp:taxon-name-part></tp:taxon-name>) in Thailand</article-title><source>PhytoKeys</source><day>07</day><month>11</month><year>2024</year><volume>248</volume><fpage>339</fpage><lpage>360</lpage><pub-id pub-id-type="doi">10.3897/phytokeys.248.130311</pub-id></mixed-citation></tp:treatment-meta><tp:nomenclature><label>﻿</label><tp:taxon-name>
              <object-id xmlns:xlink="http://www.w3.org/1999/xlink" content-type="arpha" xlink:type="simple">1FDFE9AA-A70D-59CB-B98D-D22DF551CCBE</object-id>
              <tp:taxon-name-part taxon-name-part-type="genus" reg="Garcinia">Garcinia</tp:taxon-name-part>
              <tp:taxon-name-part taxon-name-part-type="species" reg="thorelii">thorelii</tp:taxon-name-part>
            </tp:taxon-name><tp:taxon-authority>Pierre, Fl. Forest. Cochinch. 1(4): t. 62. 1882; Vesque, Epharmosis 2: 16. t. 146. fig. 77. 1889 et in A. DC. &amp; C. DC., Monogr. Phan. 8: 367. 1893; Engl. in Engl. &amp; Prantl, Die Naturlichen Pflanzenfamilien 3(6): 236. 1893; Pit. in Lecomte et al., Fl. Indo-Chine 1(4): 301. 1910; Craib, Fl. Siam. 1(1): 118. 1925; Gagnep. in Gagnep., Fl. Indo-Chine Suppl.: 260. 1943; S. W. Jones, Morphology and Major Taxonomy of Garcinia (Guttiferae), Ph.D. Thesis (unpublished): 375. fig. 7/13. 1980.</tp:taxon-authority><xref ref-type="fig" rid="F1">Figs 1</xref><xref ref-type="fig" rid="F2">, 2</xref><xref ref-type="fig" rid="F3">, 3</xref></tp:nomenclature><tp:treatment-sec sec-type="material" id="SECID0EMYAE"><title>Type.</title><p>Laos • Paklai, fl. &amp; fr., Expedition Mekong 1866–1868, <italic>C. Thorel 3365</italic> (lectotype designated here P [P04701082!]; isolectotypes [P04701076!, P04701080!, P04701081!, P04701083!], K [K000677688!].</p><fig id="F1" position="float" orientation="portrait"><object-id xmlns:xlink="http://www.w3.org/1999/xlink" content-type="doi" xlink:type="simple">10.3897/phytokeys.248.130311.figure1</object-id><object-id xmlns:xlink="http://www.w3.org/1999/xlink" content-type="arpha" xlink:type="simple">40C27C7A-3694-599D-BAA3-6F8DD3C028A9</object-id><label>Figure 1.</label><caption><p><italic><tp:taxon-name><tp:taxon-name-part taxon-name-part-type="genus" reg="Garcinia">Garcinia</tp:taxon-name-part><tp:taxon-name-part taxon-name-part-type="species" reg="thorelii">thorelii</tp:taxon-name-part></tp:taxon-name></italic><bold>A</bold> branchlets, leaves, and male inflorescences <bold>B</bold> branchlets and male inflorescences with male flower buds and fully open male flowers <bold>C</bold> male inflorescences with male flower buds and early stage of open male flower <bold>D</bold> early stage of open male flower <bold>E</bold> fully open male flower showing 4 petals and numerous stamens united into 4 bundles surrounding a pistillode <bold>F</bold> infructescence <bold>G</bold> fruit. Photo: Drawn by Wanwisa Bhuchaisri.</p></caption><graphic xmlns:xlink="http://www.w3.org/1999/xlink" xlink:href="phytokeys-248-339_article-130311__-g001.jpg" position="float" orientation="portrait" xlink:type="simple" id="oo_1169583.jpg"><uri content-type="original_file" xlink:type="simple">https://binary.pensoft.net/fig/1169583</uri></graphic></fig></tp:treatment-sec><tp:treatment-sec sec-type="description" id="SECID0E1ZAE"><title>Description.</title><p><bold><italic>Habit</italic></bold> evergreen tree, 8–20 m tall, 50–180 cm GBH; latex yellow, sticky; branches decussate, horizontal or nearly horizontal; branchlets green, 4-angular, glabrous. <bold><italic>Bark</italic></bold> reddish brown or brown, cracked or shallowly fissured; inner bark pale brown. <bold><italic>Terminal bud</italic></bold> concealed between the bases of the uppermost pair of petioles. <bold><italic>Stipuliform structures</italic></bold> 2, interpetiolar, caducous, triangular, 1.2–2.7 × 1–2.8 mm, apex acute. <bold><italic>Leaves</italic></bold> decussate; lamina elliptic, narrowly elliptic or oblanceolate-obovate, 7.5–18 × 3–7.5 cm, apex acuminate or acute, base cuneate or obtuse, margin repand, coriaceous, dark green above, paler below, glabrous on both surfaces, midrib shallowly grooved or flattened above, raised below, secondary veins 5–10 each side, curving towards the margin and connected in distinct loops and united into an intramarginal vein, flattened above, slightly raised below, intersecondary veins usually absent, tertiary veins scalariform, veinlets reticulate, visible below, interrupted long wavy lines (glandular wavy lines, also called exudate containing canals) present, of differing lengths, running across the secondary veins to the apex, faint; petiole green, 0.6–1.5 cm long, grooved above, slightly transversely rugose, glabrous, with a basal appendage clasping the branchlet. <bold><italic>Inflorescences</italic></bold> axillary or at leafless nodes (in axils of fallen leaves), a short thyrse of many flowers, 2–2.5 cm long; bracts caducous, triangular, 0.6–2 mm long, apex acute; peduncle 5–8 mm long, 4-angular; rachis 0.8–2 cm long, 4-angular. <bold><italic>Flowers</italic></bold> unisexual, plants dioecious, 4-merous, fully open flowers 0.5–1.5 cm in diam.; bracteoles caducous, triangular, 0.8–1.5 mm long, apex acute; pedicels 2–4 mm long; sepals 4 and petals 4, decussate, glabrous; sepals pale green, not concave, triangular, 1–2.5 × 1–2.5 mm, subequal, apex obtuse; petals pale yellow or creamish white, concave, suborbicular, obovate or broadly elliptic, 3–5.5 × 2–4.5 mm, subequal, apex rounded, margin irregularly dentate. <bold><italic>Male flowers</italic></bold>: stamens numerous united into 4 bundles surrounding a pistillode, bundles 1.3–2.8 × 0.6–2 mm; filaments very short; anthers small; pistillode fungiform (mushroom-shaped), 2–3 mm long; rudimentary ovary slender, cylindrical, 0.5–1.5 mm long; sterile stigma pale yellow, sessile, convex, unlobed, 0.8–1.5 mm in diam., papillate. <bold><italic>Female flowers</italic></bold>: staminodes absent; pistil fungiform, 2.5–3 mm long; ovary ellipsoid, c. 1.5 mm long, glabrous, 1–2-locular; stigma convex, unlobed, 1.5–2 mm in diam., smooth. <bold><italic>Fruits</italic></bold> berries, ellipsoid or broadly ellipsoid, 1.5–2.5 × 1–2 cm, green, smooth, glabrous, with persistent sepals; persistent stigma convex, unlobed, 2.5–4 mm in diam., smooth; fruiting stalks 2–5 mm long, glabrous. <bold><italic>Seeds</italic></bold> 1, ellipsoid, 1.5–2 × 1–1.2 cm, with a thin fleshy pulp.</p><fig id="F2" position="float" orientation="portrait"><object-id xmlns:xlink="http://www.w3.org/1999/xlink" content-type="doi" xlink:type="simple">10.3897/phytokeys.248.130311.figure2</object-id><object-id xmlns:xlink="http://www.w3.org/1999/xlink" content-type="arpha" xlink:type="simple">588F540A-6540-5456-BD06-9D89F9AB14CC</object-id><label>Figure 2.</label><caption><p><italic><tp:taxon-name><tp:taxon-name-part taxon-name-part-type="genus" reg="Garcinia">Garcinia</tp:taxon-name-part><tp:taxon-name-part taxon-name-part-type="species" reg="thorelii">thorelii</tp:taxon-name-part></tp:taxon-name></italic><bold>A</bold> habit and stem <bold>B</bold> slashed bark with yellow latex <bold>C, D</bold> branchlets, leaves, and male inflorescences with male flower buds and open male flowers <bold>E</bold> interpetiolar stipuliform structure <bold>F</bold> branchlets and male inflorescences with male flower buds and early stage of open male flower <bold>G</bold> branchlets and male inflorescences with male flower bud and fully open male flowers showing 4 petals and numerous stamens united into 4 bundles surrounding a pistillode <bold>H</bold> branchlets, leaves, and fruit. Photos: Chatchai Ngernsaengsaruay (<bold>A–G</bold>), Yotsawate Sirichamorn (<bold>H</bold>).</p></caption><graphic xmlns:xlink="http://www.w3.org/1999/xlink" xlink:href="phytokeys-248-339_article-130311__-g002.jpg" position="float" orientation="portrait" xlink:type="simple" id="oo_1169584.jpg"><uri content-type="original_file" xlink:type="simple">https://binary.pensoft.net/fig/1169584</uri></graphic></fig><fig id="F3" position="float" orientation="portrait"><object-id xmlns:xlink="http://www.w3.org/1999/xlink" content-type="doi" xlink:type="simple">10.3897/phytokeys.248.130311.figure3</object-id><object-id xmlns:xlink="http://www.w3.org/1999/xlink" content-type="arpha" xlink:type="simple">F80785C3-77C9-5EE5-B350-237B56BD4C70</object-id><label>Figure 3.</label><caption><p>Types of <italic><tp:taxon-name><tp:taxon-name-part taxon-name-part-type="genus" reg="Garcinia">Garcinia</tp:taxon-name-part><tp:taxon-name-part taxon-name-part-type="species" reg="thorelii">thorelii</tp:taxon-name-part></tp:taxon-name></italic>, <italic>C. Thorel 3365</italic> from Paklai, Laos, Expedition Mekong 1866–1868 <bold>A</bold> lectotype designated here P [P04701082!] <bold>B</bold> isolectotype P [P04701076!]. Photos: Muséum National d’Histoire Naturelle, Paris, France, <ext-link xmlns:xlink="http://www.w3.org/1999/xlink" xlink:href="http://coldb.mnhn.fr/catalognumber/mnhn/p/p04701082" ext-link-type="uri" xlink:type="simple">http://coldb.mnhn.fr/catalognumber/mnhn/p/p04701082</ext-link>, <ext-link xmlns:xlink="http://www.w3.org/1999/xlink" xlink:href="http://coldb.mnhn.fr/catalognumber/mnhn/p/p04701076" ext-link-type="uri" xlink:type="simple">http://coldb.mnhn.fr/catalognumber/mnhn/p/p04701076</ext-link>.</p></caption><graphic xmlns:xlink="http://www.w3.org/1999/xlink" xlink:href="phytokeys-248-339_article-130311__-g003.jpg" position="float" orientation="portrait" xlink:type="simple" id="oo_1169585.jpg"><uri content-type="original_file" xlink:type="simple">https://binary.pensoft.net/fig/1169585</uri></graphic></fig></tp:treatment-sec><tp:treatment-sec sec-type="distribution" id="SECID0E54AE"><title>Distribution.</title><p>Vietnam, Laos, and Thailand (Fig. <xref ref-type="fig" rid="F4">4</xref>).</p><fig id="F4" position="float" orientation="portrait"><object-id xmlns:xlink="http://www.w3.org/1999/xlink" content-type="doi" xlink:type="simple">10.3897/phytokeys.248.130311.figure4</object-id><object-id xmlns:xlink="http://www.w3.org/1999/xlink" content-type="arpha" xlink:type="simple">72CE1E6B-0177-5F5D-9228-03BE5783E42F</object-id><label>Figure 4.</label><caption><p>Distribution of <italic><tp:taxon-name><tp:taxon-name-part taxon-name-part-type="genus" reg="Garcinia">Garcinia</tp:taxon-name-part><tp:taxon-name-part taxon-name-part-type="species" reg="thorelii">thorelii</tp:taxon-name-part></tp:taxon-name></italic>, known from Vietnam, Laos, and Thailand. In Thailand, this species is known to be naturally distributed in the northern, the north-eastern, the eastern, and the south-western regions.</p></caption><graphic xmlns:xlink="http://www.w3.org/1999/xlink" xlink:href="phytokeys-248-339_article-130311__-g004.jpg" position="float" orientation="portrait" xlink:type="simple" id="oo_1169586.jpg"><uri content-type="original_file" xlink:type="simple">https://binary.pensoft.net/fig/1169586</uri></graphic></fig></tp:treatment-sec><tp:treatment-sec sec-type="distribution" id="SECID0EA6AE"><title>Distribution in Thailand.</title><p><bold>Northern</bold>: Nan, Lamphun, Lampang, Phrae, Phitsanulok; <bold>North-Eastern</bold>: Phetchabun, Loei, Bueng Kan, Nakhon Phanom; <bold>Eastern</bold>: Chaiyaphum, Nakhon Ratchasima; <bold>South-Western</bold>: Kanchanaburi, Phetchaburi (Fig. <xref ref-type="fig" rid="F4">4</xref>).</p></tp:treatment-sec><tp:treatment-sec sec-type="habitat" id="SECID0ES6AE"><title>Habitat and ecology.</title><p>It is found in dry evergreen forests, lower montane rain forests, mixed deciduous forests, often along streams, sometimes on limestone hills, 50–1,300 m amsl.</p></tp:treatment-sec><tp:treatment-sec sec-type="phenology" id="SECID0EX6AE"><title>Phenology.</title><p>Flowering and fruiting more than once, nearly throughout the year.</p></tp:treatment-sec><tp:treatment-sec sec-type="conservation status" id="SECID0E36AE"><title>Conservation status.</title><p><italic><tp:taxon-name><tp:taxon-name-part taxon-name-part-type="genus" reg="Garcinia">Garcinia</tp:taxon-name-part><tp:taxon-name-part taxon-name-part-type="species" reg="thorelii">thorelii</tp:taxon-name-part></tp:taxon-name></italic> is distributed from Vietnam to Laos and Thailand. It is known from many localities and has a large <abbrev xmlns:xlink="http://www.w3.org/1999/xlink" xlink:title="Extent of Occurrence" id="ABBRID0EOAAG" xlink:type="simple">EOO</abbrev> of 338,548.61 km<sup>2</sup> and a small <abbrev xmlns:xlink="http://www.w3.org/1999/xlink" xlink:title="Area of Occupancy" id="ABBRID0EUAAG" xlink:type="simple">AOO</abbrev> of 128 km<sup>2</sup>. In Thailand, this species is known to be naturally distributed in four floristic regions and 13 provinces and has an <abbrev xmlns:xlink="http://www.w3.org/1999/xlink" xlink:title="Extent of Occurrence" id="ABBRID0E1AAG" xlink:type="simple">EOO</abbrev> of 145,632.54 km<sup>2</sup> and an <abbrev xmlns:xlink="http://www.w3.org/1999/xlink" xlink:title="Area of Occupancy" id="ABBRID0EABAG" xlink:type="simple">AOO</abbrev> of 96 km<sup>2</sup>. Because of its number of localities and because it does not face any threat of extinction we therefore suggest the conservation status Least Concern (<abbrev xmlns:xlink="http://www.w3.org/1999/xlink" xlink:title="Least concern" id="ABBRID0EGBAG" xlink:type="simple">LC</abbrev>).</p></tp:treatment-sec><tp:treatment-sec sec-type="etymology" id="SECID0EKBAG"><title>Etymology.</title><p>The specific epithet of <italic><tp:taxon-name><tp:taxon-name-part taxon-name-part-type="genus" reg="Garcinia">Garcinia</tp:taxon-name-part><tp:taxon-name-part taxon-name-part-type="species" reg="thorelii">thorelii</tp:taxon-name-part></tp:taxon-name></italic> honors Clovis Thorel (1833–1911), a French physician, botanist, and plant collector (<xref ref-type="bibr" rid="B35">Stafleu and Cowan 1986</xref>), who collected the type specimen of this species.</p></tp:treatment-sec><tp:treatment-sec sec-type="Vernacular names" id="SECID0E6BAG"><title>Vernacular names.</title><p>Kok (ก๊อก) (Phitsanulok, from the specimen <italic>A. F. G. Kerr 5816</italic>); Khrak khamin (ครากขมิ้น), <bold>Ma da khi non</bold> (มะดะขี้หนอน) (Northern); Mai khwak lueang (ไม้ขวากเหลือง) [Phrae, from the specimen <italic>Unknown s.n.</italic> (BKF40333)]; Khi non (ขี้หนอน) (Laos, from the specimen <italic>J. E. Vidal 5952</italic>).</p></tp:treatment-sec><tp:treatment-sec sec-type="Uses" id="SECID0ENCAG"><title>Uses.</title><p>The wood is used for house construction [from the specimen <italic>Unknown s.n.</italic> (BKF40333)].</p></tp:treatment-sec><tp:treatment-sec sec-type="Lectotypifications" id="SECID0EVCAG"><title>Lectotypifications.</title><p><italic><tp:taxon-name><tp:taxon-name-part taxon-name-part-type="genus" reg="Garcinia">Garcinia</tp:taxon-name-part><tp:taxon-name-part taxon-name-part-type="species" reg="thorelii">thorelii</tp:taxon-name-part></tp:taxon-name></italic> was named by <xref ref-type="bibr" rid="B28">Pierre (1882</xref>: t. 62), who cited the specimen <italic>Thorel 3365</italic> collected from Laos, Paklai. He did not choose a holotype nor did he mention the name of the herbarium where the specimen was housed. However, we located five sheets of <italic>C. Thorel 3365</italic> at P [P04701076, P04701080, P04701081, P04701082, P04701083] and one sheet at K [K000677688], and following Art. 9.6 of the ICN (<xref ref-type="bibr" rid="B45">Turland et al. 2018</xref>), these are syntypes. The P [P04701082] specimen is the best preserved and is selected here as the lectotype, following Art. 9.3 and 9.12 of the ICN (<xref ref-type="bibr" rid="B45">Turland et al. 2018</xref>).</p></tp:treatment-sec><tp:treatment-sec sec-type="notes" id="SECID0EWDAG"><title>Notes.</title><p>According to <xref ref-type="bibr" rid="B12">Jones 1980</xref>, the shape and size of leaves of <italic><tp:taxon-name><tp:taxon-name-part taxon-name-part-type="genus" reg="Garcinia">Garcinia</tp:taxon-name-part><tp:taxon-name-part taxon-name-part-type="species" reg="thorelii">thorelii</tp:taxon-name-part></tp:taxon-name></italic> are narrowly elliptic, ovate or obovate and 18–20 × 6–9 cm. However, from our observations, we found the shape and size of leaves of this species can be elliptic, narrowly elliptic or oblanceolate-obovate and sometimes smaller, 7.5–18 × 3–7.5 cm.</p><p>According to <xref ref-type="bibr" rid="B12">Jones 1980</xref>, male flowers of this species have numerous stamens united into an annular mass around and attached to a pistillode in a narrow ring halfway up. However, from our examinations, the stamens are united into 4 bundles surrounding a pistillode. In the early stage of open flowers, the stamen bundles are attached to a pistillode (not spreading), then spreading in the fully open flowers.</p><p>According to <xref ref-type="bibr" rid="B12">Jones 1980</xref>, the shape and size of fruits of this species is narrowly ellipsoid and c. 1.5 × 0.6 cm. From our examinations, we found the shape and size of fruits of this species are ellipsoid or broadly ellipsoid and larger, 1.5–2.5 × 1–2 cm.</p></tp:treatment-sec><tp:treatment-sec sec-type="material" id="SECID0EXEAG"><title>Additional specimens examined.</title><p><bold>Thailand. Northern</bold> • Nan [Nam Haeng, young fr., 14 Jul 1926, <italic>Winit 1751</italic> (BKF, K [K003964565])] • Lamphun [along the trail to Tat Moei Waterfall, Doi Khun Tan National Park, Mae Tha District, fl., 29 Jun 1993 (as <italic><tp:taxon-name><tp:taxon-name-part taxon-name-part-type="genus" reg="Garcinia">Garcinia</tp:taxon-name-part><tp:taxon-name-part taxon-name-part-type="species" reg="hanburyi">hanburyi</tp:taxon-name-part></tp:taxon-name></italic>), <italic>J. F. Maxwell 93-728</italic> (BKF, CMUB, L [L2403744, L2403745]) • Doi Khun Tan National Park, fl., 29 Apr 1994 (as <italic><tp:taxon-name><tp:taxon-name-part taxon-name-part-type="genus" reg="Garcinia">G.</tp:taxon-name-part><tp:taxon-name-part taxon-name-part-type="species" reg="hanburyi">hanburyi</tp:taxon-name-part></tp:taxon-name></italic>), <italic>J. F. Maxwell 94-562</italic> (BKF, CMUB)] • Lampang [Mae Saloi, fl., 29 Oct 1925, <italic>Winit 1492</italic> (BKF, K [K003964566]) • Chae Son National Park, Wang Nuea District, ♂ fl., 2 Jun 1996 (as <italic><tp:taxon-name><tp:taxon-name-part taxon-name-part-type="genus" reg="Garcinia">G.</tp:taxon-name-part><tp:taxon-name-part taxon-name-part-type="species" reg="hanburyi">hanburyi</tp:taxon-name-part></tp:taxon-name></italic>), <italic>J. F. Maxwell 96-792</italic> (BKF, CMUB) • ibid., sterile, 3 Jun 2014 (as <italic><tp:taxon-name><tp:taxon-name-part taxon-name-part-type="genus" reg="Garcinia">G.</tp:taxon-name-part><tp:taxon-name-part taxon-name-part-type="species" reg="hanburyi">hanburyi</tp:taxon-name-part></tp:taxon-name></italic>), <italic>T. Riythiwigrom 1</italic> (CMUB)] • Phrae [Locality unspecified, fl., 1912, <italic>Luang Vanpruk 279</italic> (BKF, K [K003964569]) • Locality unspecified, fl., s.d., <italic>Luang Vanpruk 514</italic> (E [E00839797], K [K003964567]) • Huai Ta, Mae Song, fl., 28 May 1912, <italic>Luang Vanpruk 303</italic> (BKF, K [K003964568]) • Long District, fl., 12 Mar 1930, <italic>Winit 1909</italic> (BKF, K [K003964570]) • Thung Laeng Subdistrict, Long District, fr., 4 Feb 1963 (<italic><tp:taxon-name><tp:taxon-name-part taxon-name-part-type="genus" reg="Garcinia">Garcinia</tp:taxon-name-part></tp:taxon-name></italic> sp.), <italic>Unknown s.n.</italic> (BKF40333) • Huai Rong Waterfall, fr., 19 Jun 1996 (as <italic><tp:taxon-name><tp:taxon-name-part taxon-name-part-type="genus" reg="Garcinia">Garcinia</tp:taxon-name-part></tp:taxon-name></italic> sp.), <italic>R. Pooma &amp; P. Puudjaa 1400-1</italic> (BKF) • Phitsanulok [Nakhon Thai District, fl., 11 Apr 1922, <italic>A. F. G. Kerr 5816</italic> (BM, E [E00839798], K [K003964572], P [P04701077]) • Huai Sai, fl., 18 Jun 1967 (as <italic><tp:taxon-name><tp:taxon-name-part taxon-name-part-type="genus" reg="Garcinia">Garcinia</tp:taxon-name-part></tp:taxon-name></italic> sp.), <italic>S. Phusomsaeng 241</italic> (BKF, K [K003964575], P [P05062032]) • Political and Military School, Phu Hin Rong Kla National Park, Nakhon Thai District, ♂ fl., 30 Sep 2007, <italic>C. Ngernsaengsaruay G56-30092007</italic> (BKF, spirit material)] • Province unspecified [Pa Hia, near Pang Pue, fl., 28 Mar 1914, <italic>A. F. G. Kerr 3174</italic> (BM, E [E00160901], K [K003964571])]; <bold>North-Eastern</bold> • Phetchabun [Khao Paya Paw, fr., 4 Mar 1931, <italic>A. F. G. Kerr 20342</italic> (BKF, BM, C, E [E00160902], K) • Nam Nao National Park, fr., 8 Apr 1976 (<italic><tp:taxon-name><tp:taxon-name-part taxon-name-part-type="genus" reg="Garcinia">Garcinia</tp:taxon-name-part></tp:taxon-name></italic> sp.), <italic>Bunnak 3108</italic> (BKF) • Wang Pong District, fr., 1 Feb 2001, <italic>T. Wongprasert 012-3</italic> (BKF, L [L3811042]) • Huai Phrom Laeng, Nam Nao National Park, fl., 18 Jan 2003 (as <italic><tp:taxon-name><tp:taxon-name-part taxon-name-part-type="genus" reg="Garcinia">Garcinia</tp:taxon-name-part></tp:taxon-name></italic> sp.), <italic>P. Chantaranothai et al. 512003</italic> (AAU) • along stream, Nam Nao National Park, fl., 28 May 2013 (as <italic><tp:taxon-name><tp:taxon-name-part taxon-name-part-type="genus" reg="Garcinia">Garcinia</tp:taxon-name-part></tp:taxon-name></italic> sp.), <italic>C. Maknoi 5589</italic> (QBG)] • Loei [Phu Luang Wildlife Sanctuary, sterile, 17 May 1998 (as <italic><tp:taxon-name><tp:taxon-name-part taxon-name-part-type="genus" reg="Garcinia">Garcinia</tp:taxon-name-part></tp:taxon-name></italic> sp.), <italic>K. Chayamarit et al. 1480</italic> (BKF) • Huai Baeng Forest Protection Station, Phu Luang Wildlife Sanctuary, Wang Saphung District, fr., 22 Jun 2003, <italic>T. Wongprasert 036-47</italic> (BKF)] • Bueng Kan [Bueng Khong Long, Kinnari Waterfall, Phu Langka National Park, fr., 20 May 2014, <italic>S. Sirimongkol et al. 596</italic> (BKF, K [K003964580], L [L4367330])] • Nakhon Phanom [Tat Kham Waterfall, Phu Langka National Park, fr., 30 Oct 1998, <italic>T. Wongprasert s.n.</italic> (BKF120854)]; <bold>Eastern</bold> • Chaiyaphum [Nam Phrom, fr., 10 Dec 1971 (as <italic><tp:taxon-name><tp:taxon-name-part taxon-name-part-type="genus" reg="Garcinia">Garcinia</tp:taxon-name-part></tp:taxon-name></italic> sp.), <italic>C. F. van Beusekom et al. 4085</italic> (BKF, C, K [K003964578], P [P05062035]) • Ban Nam Phrom, fr., 24 May 1974 (as <italic><tp:taxon-name><tp:taxon-name-part taxon-name-part-type="genus" reg="Garcinia">Garcinia</tp:taxon-name-part></tp:taxon-name></italic> sp.), <italic>R. Geesink et al. 6910</italic> (BKF, K [K003964574], L [L2409515]) • Phu Khiao, young fr., 3 Aug 1972 (<italic><tp:taxon-name><tp:taxon-name-part taxon-name-part-type="genus" reg="Garcinia">Garcinia</tp:taxon-name-part></tp:taxon-name></italic> sp.), <italic>K. Larsen et al. 31312</italic> (BK, K [K003964576], L [L2409542]) • Phu Khiao Wildlife Sanctuary, fr., 8 Nov 1984 (as <italic><tp:taxon-name><tp:taxon-name-part taxon-name-part-type="genus" reg="Garcinia">Garcinia</tp:taxon-name-part></tp:taxon-name></italic> sp.), <italic>G. Murata T-50251</italic> (BKF) • ibid., fr., 3 May 1997 (as <italic><tp:taxon-name><tp:taxon-name-part taxon-name-part-type="genus" reg="Garcinia">Garcinia</tp:taxon-name-part></tp:taxon-name></italic> sp.), <italic>R. Pooma 1539</italic> (BKF, CMUB) • Tabo–Huai Yai Wildlife Sanctuary, fr., 22 Aug 2019 (as <italic><tp:taxon-name><tp:taxon-name-part taxon-name-part-type="genus" reg="Garcinia">Garcinia</tp:taxon-name-part></tp:taxon-name></italic> sp.), <italic>N. Boonruang 0350</italic> (QBG)] • Nakhon Ratchasima [Koa Lem, fl. &amp; fr., 12 Jan 1925, <italic>A. F. G. Kerr 9978</italic> (BM, E [E00839799], K [K003964573], P [P04701078]), <italic>9979</italic> (BM, P [P04701079]) • Khao Yai National Park, fl. &amp; fr., 9 Apr 1974, <italic>T. Smitinand 12001</italic> (BKF)]; <bold>South-Western</bold> • Kanchanaburi [Erawan Waterfall, fl., 25 Jan 1962 (as <italic><tp:taxon-name><tp:taxon-name-part taxon-name-part-type="genus" reg="Garcinia">Garcinia</tp:taxon-name-part></tp:taxon-name></italic> sp.), <italic>K. Larsen &amp; T. Smitinand 9271</italic> (BKF, C, K [K003964577]) • Sai Yok, fr., 26 Nov 1971 (as <italic><tp:taxon-name><tp:taxon-name-part taxon-name-part-type="genus" reg="Garcinia">Garcinia</tp:taxon-name-part></tp:taxon-name></italic> sp.), <italic>C. F. van Beusekom et al. 3987</italic> (BK, C, K [K003964579], P [P05062045]) • Vajiralongkorn Dam, Tha Khanun Subdistrict, Thong Pha Phum District, fl., 11 Jan 1985 (as <italic><tp:taxon-name><tp:taxon-name-part taxon-name-part-type="genus" reg="Garcinia">Garcinia</tp:taxon-name-part></tp:taxon-name></italic> sp.), <italic>H. Koyama T-49019</italic> (BKF)] • Phetchaburi [Mae Kradang La Waterfall, Kaeng Krachan National Park, Nong Ya Plong District, female fl. &amp; fr., Feb 2024, <italic>Y. Sirichamorn</italic> personal observation with photos].</p><p><bold>Vietnam</bold> • Tonkin [prov. de Lauyson, fr., 19 Dec 1913 (as <italic><tp:taxon-name><tp:taxon-name-part taxon-name-part-type="genus" reg="Garcinia">Garcinia</tp:taxon-name-part></tp:taxon-name></italic> sp.), <italic>Unknown 29663</italic> (P [P04788166]) • Hoa-Binh, fr., 1 Nov 1929 (as <italic><tp:taxon-name><tp:taxon-name-part taxon-name-part-type="genus" reg="Garcinia">G.</tp:taxon-name-part><tp:taxon-name-part taxon-name-part-type="species" reg="bonii">bonii</tp:taxon-name-part></tp:taxon-name></italic>), <italic>M. Brillet unreadable number</italic> (P [P04899809, P04899810])].</p><p><bold>Laos</bold> • Luang Phrabang [Locality unspecified, fl., 20 Mar 1932 (as <italic><tp:taxon-name><tp:taxon-name-part taxon-name-part-type="genus" reg="Garcinia">Garcinia</tp:taxon-name-part></tp:taxon-name></italic> sp.), <italic>Poilane 20452</italic> (P [P04899801])] • Sayaboury [Mekong River, Na Konken Village, ♂ fl., 28 Apr 2012, <italic>J. F. Maxwell 12-154</italic> (CMUB, L [L4345648])] • Vientiane [Reservoir Nam Ngum, fr., 19 Oct 1974 (<italic><tp:taxon-name><tp:taxon-name-part taxon-name-part-type="genus" reg="Garcinia">Garcinia</tp:taxon-name-part></tp:taxon-name></italic> sp.), <italic>J. E. Vidal 5952</italic> (P [P05061722, P05061726])].</p></tp:treatment-sec><ref-list><ref id="B35"><mixed-citation xmlns:xlink="http://www.w3.org/1999/xlink" xlink:type="simple"><person-group><name name-style="western"><surname>Stafleu</surname><given-names>FA</given-names></name><name name-style="western"><surname>Cowan</surname><given-names>RS</given-names></name></person-group> (<year>1986</year>) Taxonomic Literature: A Selective Guide to Botanical Publications and Collections with Dates, Commentaries and Types Vol. 6 [Author Sti–Vuy]: 2<sup>nd</sup> edn., Bohn, Scheltema &amp; Holkema, Utrecht, The Netherlands. <ext-link xlink:href="10.5962/t.206495" ext-link-type="doi" xlink:type="simple">https://doi.org/10.5962/t.206495</ext-link></mixed-citation></ref><ref id="B28"><mixed-citation xmlns:xlink="http://www.w3.org/1999/xlink" xlink:type="simple"><person-group><name name-style="western"><surname>Pierre</surname><given-names>JBL</given-names></name></person-group> (<year>1882</year>) Flore Forestiére de la Cochinchine Vol 1(4). Octave Doin, Éditeur, Paris, t. 49–64.</mixed-citation></ref><ref id="B45"><mixed-citation xmlns:xlink="http://www.w3.org/1999/xlink" xlink:type="simple"><person-group><name name-style="western"><surname>Turland</surname><given-names>NJ</given-names></name><name name-style="western"><surname>Wiersema</surname><given-names>JH</given-names></name><name name-style="western"><surname>Barrie</surname><given-names>FR</given-names></name><name name-style="western"><surname>Greuter</surname><given-names>W</given-names></name><name name-style="western"><surname>Hawksworth</surname><given-names>DL</given-names></name><name name-style="western"><surname>Herendeen</surname><given-names>PS</given-names></name><name name-style="western"><surname>Knapp</surname><given-names>S</given-names></name><name name-style="western"><surname>Kusber</surname><given-names>WH</given-names></name><name name-style="western"><surname>Li</surname><given-names>DZ</given-names></name><name name-style="western"><surname>Marhold</surname><given-names>K</given-names></name><name name-style="western"><surname>May</surname><given-names>TW</given-names></name><name name-style="western"><surname>McNeill</surname><given-names>J</given-names></name><name name-style="western"><surname>Monro</surname><given-names>AM</given-names></name><name name-style="western"><surname>Prado</surname><given-names>J</given-names></name><name name-style="western"><surname>Price</surname><given-names>MJ</given-names></name><name name-style="western"><surname>Smith</surname><given-names>GF</given-names></name></person-group> (<year>2018</year>) International Code of Nomenclature for <tp:taxon-name><tp:taxon-name-part taxon-name-part-type="above-family">Algae</tp:taxon-name-part></tp:taxon-name>, <tp:taxon-name><tp:taxon-name-part taxon-name-part-type="kingdom">Fungi</tp:taxon-name-part></tp:taxon-name>, and Plants (Shenzhen Code) Adopted by the Nineteenth International Botanical Congress Shenzhen, China, 2017. Koeltz Botanical Books, Regnum Vegetabile 159, Glashütten. <ext-link xlink:href="10.12705/Code.2018" ext-link-type="doi" xlink:type="simple">https://doi.org/10.12705/Code.2018</ext-link></mixed-citation></ref><ref id="B12"><mixed-citation xmlns:xlink="http://www.w3.org/1999/xlink" xlink:type="simple"><person-group><name name-style="western"><surname>Jones</surname><given-names>SW</given-names></name></person-group> (<year>1980</year>) <source>Morphology and Major Taxonomy of <italic><tp:taxon-name><tp:taxon-name-part taxon-name-part-type="genus">Garcinia</tp:taxon-name-part></tp:taxon-name></italic> (<tp:taxon-name><tp:taxon-name-part taxon-name-part-type="family">Guttiferae</tp:taxon-name-part></tp:taxon-name>).</source><publisher-name>PhD Thesis</publisher-name>, <publisher-loc>University of Leicester and British Museum (Natural History), London</publisher-loc>, <size units="page">474 pp</size>.</mixed-citation></ref></ref-list></tp:taxon-treatment>
