# Supplementary material for: ﻿A taxonomic revision of Garcinia sections Dicrananthera and Macrostigma (Clusiaceae) in Thailand
Source: PhytoKeys. 2024 Nov 7;248:339–60. doi: 10.3897/phytokeys.248.130311 (PMC11565187; doi:10.3897/phytokeys.248.130311)
Supplement: XML Treatment for Garcinia nuntasaenii [file phytokeys.248.130311-treatment4.xml]

<!DOCTYPE tp:taxon-treatment
  PUBLIC "-//TaxonX//DTD Taxonomic Treatment Publishing DTD v0 20100105//EN" "tax-treatment-NSO.dtd">
<tp:taxon-treatment xmlns:tp="http://www.plazi.org/taxpub"><tp:treatment-meta><kwd-group><label>Taxon classification</label><kwd>
                <named-content content-type="kingdom">Plantae</named-content>
              </kwd><kwd>
                <named-content content-type="order">Malpighiales</named-content>
              </kwd><kwd>
                <named-content content-type="family">Clusiaceae</named-content>
              </kwd></kwd-group><mixed-citation publication-type="journal"><person-group><name><surname>Ngernsaengsaruay</surname><given-names>Chatchai</given-names></name><name><surname>Chanton</surname><given-names>Pichet</given-names></name></person-group><article-title>﻿A taxonomic revision of <italic><tp:taxon-name><tp:taxon-name-part taxon-name-part-type="genus" reg="Garcinia">Garcinia</tp:taxon-name-part></tp:taxon-name></italic> sections <italic><tp:taxon-name><tp:taxon-name-part taxon-name-part-type="genus" reg="Garcinia"/><tp:taxon-name-part taxon-name-part-type="section" reg="Dicrananthera">Dicrananthera</tp:taxon-name-part></tp:taxon-name></italic> and <italic><tp:taxon-name><tp:taxon-name-part taxon-name-part-type="genus" reg="Garcinia"/><tp:taxon-name-part taxon-name-part-type="section" reg="Macrostigma">Macrostigma</tp:taxon-name-part></tp:taxon-name></italic> (<tp:taxon-name><tp:taxon-name-part taxon-name-part-type="family">Clusiaceae</tp:taxon-name-part></tp:taxon-name>) in Thailand</article-title><source>PhytoKeys</source><day>07</day><month>11</month><year>2024</year><volume>248</volume><fpage>339</fpage><lpage>360</lpage><pub-id pub-id-type="doi">10.3897/phytokeys.248.130311</pub-id></mixed-citation></tp:treatment-meta><tp:nomenclature><label>﻿1.</label><tp:taxon-name>
              <object-id xmlns:xlink="http://www.w3.org/1999/xlink" content-type="arpha" xlink:type="simple">D5FC3CF0-9433-530A-86FA-D95ABDDD8B9A</object-id>
              <tp:taxon-name-part taxon-name-part-type="genus" reg="Garcinia">Garcinia</tp:taxon-name-part>
              <tp:taxon-name-part taxon-name-part-type="species" reg="nuntasaenii">nuntasaenii</tp:taxon-name-part>
            </tp:taxon-name><tp:taxon-authority>Ngerns. &amp; Suddee, Thai Forest Bull., Bot. 44(2): 134. figs 1, 2, 3. 2016; Tagane et al., Edinburgh J. Bot. 75(1): 110. fig. 2G. 2018.</tp:taxon-authority><xref ref-type="fig" rid="F5">Fig. 5</xref></tp:nomenclature><tp:treatment-sec sec-type="material" id="SECID0EFYAG"><title>Type.</title><p>Thailand • Bueng Kan Province, Bung Khla District, Phu Wua Wildlife Sanctuary, fr., 13 Dec 2008, <italic>N. Nuntasaen 10</italic> (holotype BKF!; isotype BKF!).</p><fig id="F5" position="float" orientation="portrait"><object-id xmlns:xlink="http://www.w3.org/1999/xlink" content-type="doi" xlink:type="simple">10.3897/phytokeys.248.130311.figure5</object-id><object-id xmlns:xlink="http://www.w3.org/1999/xlink" content-type="arpha" xlink:type="simple">46F35E4A-58E1-587E-AD53-E61F2BEE9C0C</object-id><label>Figure 5.</label><caption><p><italic><tp:taxon-name><tp:taxon-name-part taxon-name-part-type="genus" reg="Garcinia">Garcinia</tp:taxon-name-part><tp:taxon-name-part taxon-name-part-type="species" reg="nuntasaenii">nuntasaenii</tp:taxon-name-part></tp:taxon-name></italic><bold>A</bold> habit and habitat <bold>B</bold> branchlets and young leaves <bold>C</bold> terminal bud concealed between the bases of the uppermost pair of petioles <bold>D</bold> terminal inflorescences with flower buds <bold>E</bold> branchlets and male inflorescences in axils of fallen leaves with male flower buds and open male flowers <bold>F</bold> female flower (top view) <bold>G</bold> branchlets, leaves, and fruit. Photos: Chatchai Ngernsaengsaruay (<bold>A–D, F</bold>), Manop Poopath (<bold>E, G</bold>).</p></caption><graphic xmlns:xlink="http://www.w3.org/1999/xlink" xlink:href="phytokeys-248-339_article-130311__-g005.jpg" position="float" orientation="portrait" xlink:type="simple" id="oo_1169587.jpg"><uri content-type="original_file" xlink:type="simple">https://binary.pensoft.net/fig/1169587</uri></graphic></fig></tp:treatment-sec><tp:treatment-sec sec-type="description" id="SECID0EXZAG"><title>Description.</title><p><bold><italic>Habit</italic></bold> shrub, 1–2 m tall; latex white, turning pale yellow, sticky; branches decussate, horizontal or nearly horizontal; branchlets green, 4-angular, glabrous. <bold><italic>Bark</italic></bold> green when young, turning dark brown when mature, smooth, usually lenticellate; inner bark pale yellow. <bold><italic>Terminal bud</italic></bold> concealed between the bases of the uppermost pair of petioles. <bold><italic>Leaves</italic></bold> decussate; lamina lanceolate-ovate, ovate or elliptic, 6–17 × 3–7.5 cm, apex acuminate or acute and rigid, base subcordate, margin thick, entire and slightly undulate (repand), coriaceous, slightly bullate or bullate, apical part of leaves conduplicate, twisted and recurved, glossy dark green above, paler below, glabrous on both surfaces, midrib shallowly grooved above, raised as a prominent ridge below, secondary veins 12–20 each side, curving towards the margin and connected in distinct loops and united into an intramarginal vein, flattened above, slightly raised below, conspicuous on both surfaces, intersecondary veins conspicuous, veinlets reticulate, visible on both surfaces, interrupted long wavy lines present, of differing lengths, nearly parallel to the midrib, running across the secondary veins to the apex, visible below; petiole green, 0.2–1 cm long, not grooved, transversely rugose, glabrous, with a basal appendage clasping the branchlet; young leaves red. <bold><italic>Inflorescences</italic></bold> terminal or at leafless nodes (in axils of fallen leaves), cymose. <bold><italic>Flowers</italic></bold> unisexual, plants dioecious, 4-merous, fully open flowers 0.8–1 cm in diam.; bracteoles narrowly triangular or triangular, 2–10 × 1.5–2.5 mm, apex acute or acuminate, somewhat thick; pedicels short; sepals 4 and petals 4, decussate, pale yellow or creamish white, somewhat thick; sepals obovate or elliptic, 3–6 × 2.5–3.5 mm, concave, apex rounded; petals broadly obovate, 5.5–8.5 × 3.5–7 mm, apex rounded, apical part recurved. <bold><italic>Flower buds</italic></bold>: sepals pink or pink-pale yellow. <bold><italic>Male flowers</italic></bold> in fascicles of several simple cymes; stamens numerous, united into a single weakly 4-lobed bundle; filaments very short; anthers 0.3–0.5 mm long; pistillode usually absent. <bold><italic>Female flowers</italic></bold> usually in a cluster of 3 flowers (a simple cyme); staminodes numerous, united into a single weakly 4-lobed bundle, surrounding the ovary; pistil fungiform; ovary depressed globose, 1.5–2 × 2–3 mm, shallowly 4–6-lobed, 4–6-locular; stigma convex, hemispherical, 1.5–2 × 2.5–3.5 mm, papillate. <bold><italic>Fruits</italic></bold> berries, depressed globose, 0.5–0.7 × 1–2 cm, 4–6-lobed, green with white dots, turning red when ripe, smooth, glabrous, glossy, with persistent sepals; persistent stigma circular, flat, radiately lobed or unlobed; fruiting stalk 2–4 mm. long. <bold><italic>Seeds</italic></bold> 4–6, with fleshy pulp. The description of this species is based on <xref ref-type="bibr" rid="B20">Ngernsaengsaruay and Suddee 2016</xref>, which includes additional information.</p></tp:treatment-sec><tp:treatment-sec sec-type="distribution" id="SECID0EE2AG"><title>Distribution.</title><p>Central Laos and North-Eastern Thailand.</p></tp:treatment-sec><tp:treatment-sec sec-type="distribution" id="SECID0EJ2AG"><title>Distribution in Thailand.</title><p><bold>North-Eastern</bold>: Bueng Kan, Nakhon Phanom.</p></tp:treatment-sec><tp:treatment-sec sec-type="habitat" id="SECID0ER2AG"><title>Habitat and ecology.</title><p>It is found in dry evergreen forests, 150–220 m amsl.</p></tp:treatment-sec><tp:treatment-sec sec-type="phenology" id="SECID0EW2AG"><title>Phenology.</title><p>Flowering and fruiting more than once; flowering in December to July; fruiting in December to April.</p></tp:treatment-sec><tp:treatment-sec sec-type="conservation status" id="SECID0E22AG"><title>Conservation status.</title><p><italic><tp:taxon-name><tp:taxon-name-part taxon-name-part-type="genus" reg="Garcinia">Garcinia</tp:taxon-name-part><tp:taxon-name-part taxon-name-part-type="species" reg="nuntasaenii">nuntasaenii</tp:taxon-name-part></tp:taxon-name></italic> is known only from four localities in Bueng Kan and Nakhon Phanom Provinces, North-Eastern Thailand and Nam Kading National Protected Area, Laos. All occurrences are in small populations. It has a small <abbrev xmlns:xlink="http://www.w3.org/1999/xlink" xlink:title="Extent of Occurrence" id="ABBRID0EM3AG" xlink:type="simple">EOO</abbrev> of 796.87 km<sup>2</sup> and a relatively small <abbrev xmlns:xlink="http://www.w3.org/1999/xlink" xlink:title="Area of Occupancy" id="ABBRID0ES3AG" xlink:type="simple">AOO</abbrev> of 16 km<sup>2</sup>. Because of its number of localities, and because the roots of this species are used for medicinal purpose by nearby villagers in Thailand, the population is suspected to be declining. We therefore suggest the conservation status Endangered [<abbrev xmlns:xlink="http://www.w3.org/1999/xlink" xlink:title="Endangered" id="ABBRID0EY3AG" xlink:type="simple">EN</abbrev> B2ab(v)].</p></tp:treatment-sec><tp:treatment-sec sec-type="etymology" id="SECID0E33AG"><title>Etymology.</title><p>The specific epithet of <italic><tp:taxon-name><tp:taxon-name-part taxon-name-part-type="genus" reg="Garcinia">Garcinia</tp:taxon-name-part><tp:taxon-name-part taxon-name-part-type="species" reg="nuntasaenii">nuntasaenii</tp:taxon-name-part></tp:taxon-name></italic> honours Mr Narong Nuntasaen, a staff member and a plant collector of BKF, who collected the type specimen.</p></tp:treatment-sec><tp:treatment-sec sec-type="Vernacular names" id="SECID0EN4AG"><title>Vernacular names.</title><p><bold>Chang nga ek</bold> (ช้างงาเอก) (Bueng Kan, Nakhon Phanom).</p></tp:treatment-sec><tp:treatment-sec sec-type="Uses" id="SECID0EV4AG"><title>Uses.</title><p>The fruits are edible (from the specimen <italic>M. Norsaengsri &amp; N. Tathana 8630</italic>). The roots are locally used for medicinal purposes (Ngernsaengsaruay personal observation).</p></tp:treatment-sec><tp:treatment-sec sec-type="notes" id="SECID0E44AG"><title>Note.</title><p><italic><tp:taxon-name><tp:taxon-name-part taxon-name-part-type="genus" reg="Garcinia">Garcinia</tp:taxon-name-part><tp:taxon-name-part taxon-name-part-type="species" reg="nuntasaenii">nuntasaenii</tp:taxon-name-part></tp:taxon-name></italic> is similar to <italic><tp:taxon-name><tp:taxon-name-part taxon-name-part-type="genus" reg="Garcinia">G.</tp:taxon-name-part><tp:taxon-name-part taxon-name-part-type="species" reg="phuongmaiensis">phuongmaiensis</tp:taxon-name-part></tp:taxon-name></italic> in its habit (shrubs); sticky white latex, turning pale yellow when exposed to the air; 4-angular branchlets, especially when young; coriaceous, bullate, shiny dark green, subcordate leaves with a short petiole; flower size, c. 1 cm in diam.; and the color of fruits, turning red when ripe, but differs in having 4-merous flowers [vs (4–)5-merous flowers]; pale yellow or creamish white petals (vs white petals); 4–6-lobed fruits (vs 3–4-lobed fruits); and is also distributed in Central Laos and North-Eastern Thailand (vs distributed in Central Vietnam). The morphological characteristics and distribution of <italic><tp:taxon-name><tp:taxon-name-part taxon-name-part-type="genus" reg="Garcinia">G.</tp:taxon-name-part><tp:taxon-name-part taxon-name-part-type="species" reg="phuongmaiensis">phuongmaiensis</tp:taxon-name-part></tp:taxon-name></italic> were taken from <xref ref-type="bibr" rid="B44">Tuan et al. (2023)</xref>.</p></tp:treatment-sec><tp:treatment-sec sec-type="material" id="SECID0EI6AG"><title>Additional specimens examined.</title><p><bold>Thailand. North-Eastern</bold> • Bueng Kan [Phu Wua Wildlife Sanctuary, Bung Khla District, fl., 8 Nov 1996 (<italic><tp:taxon-name><tp:taxon-name-part taxon-name-part-type="genus" reg="Garcinia">Garcinia</tp:taxon-name-part></tp:taxon-name></italic> sp.), <italic>C. Niyomdham 4910</italic> (BKF) • ibid., fl., 27 Aug. 2001 (<italic><tp:taxon-name><tp:taxon-name-part taxon-name-part-type="genus" reg="Garcinia">Garcinia</tp:taxon-name-part></tp:taxon-name></italic> sp.), <italic>R. Pooma et al. 2791</italic> (BKF) • ibid., ♂ fl., 1 Jan 2008 (spirit specimen), <italic>N. Nuntasaen 11</italic> (BKF) • ibid., fr., 27 Dec 2011 (<italic><tp:taxon-name><tp:taxon-name-part taxon-name-part-type="genus" reg="Garcinia">Garcinia</tp:taxon-name-part></tp:taxon-name></italic> sp.), <italic>M. Norsaengsri &amp; N. Tathana 8630</italic> (BKF, QBG) • ibid., 12 Feb 2015, <italic>M. Poopath 981-1, 981-2</italic> (BKF) • ibid., ♀ fl., 24 Jul 2015, <italic>C. Ngernsaengsaruay &amp; N. Meeprom 754</italic> (BKF) • The Upper Northeast Wild Plants Conservation Center, Bung Khla District, ♂ fl., 24 Jul 2015, <italic>C. Ngernsaengsaruay &amp; N. Meeprom 750, 751</italic> (BKF) • ibid., ♀ fl., 24 Jul 2015, <italic>C. Ngernsaengsaruay &amp; N. Meeprom 752, 753</italic> (BKF)] • Nakhon Phanom [Ban Phaeng District, Phu Langka National Park (Narong Nuntasaen own observation)].</p><p><bold>Laos</bold> • Bolikhamxay [Nam Kading National Protected Area, ♂ fl., <italic>L8</italic> • ibid., fl. &amp; fr., <italic>L431</italic> • ibid., <italic>L1034</italic> (<xref ref-type="bibr" rid="B41">Tagane et al. 2018</xref>).</p></tp:treatment-sec><ref-list><ref id="B20"><mixed-citation xmlns:xlink="http://www.w3.org/1999/xlink" xlink:type="simple"><person-group><name name-style="western"><surname>Ngernsaengsaruay</surname><given-names>C</given-names></name><name name-style="western"><surname>Suddee</surname><given-names>S</given-names></name></person-group> (<year>2016</year>) <article-title><italic><tp:taxon-name><tp:taxon-name-part taxon-name-part-type="genus">Garcinia</tp:taxon-name-part><tp:taxon-name-part taxon-name-part-type="species">nuntasaenii</tp:taxon-name-part></tp:taxon-name></italic> (<tp:taxon-name><tp:taxon-name-part taxon-name-part-type="family">Clusiaceae</tp:taxon-name-part></tp:taxon-name>), a new species from Thailand.</article-title><source>Thai Forest Bulletin</source><volume>44</volume>(<issue>2</issue>): <fpage>134</fpage>–<lpage>139</lpage>. <ext-link xlink:href="10.20531/TFB.2016.44.2.09" ext-link-type="doi" xlink:type="simple">https://doi.org/10.20531/TFB.2016.44.2.09</ext-link></mixed-citation></ref><ref id="B44"><mixed-citation xmlns:xlink="http://www.w3.org/1999/xlink" xlink:type="simple"><person-group><name name-style="western"><surname>Tuan</surname><given-names>DLA</given-names></name><name name-style="western"><surname>Toyama</surname><given-names>H</given-names></name><name name-style="western"><surname>Nguyen</surname><given-names>XMA</given-names></name><name name-style="western"><surname>Phan</surname><given-names>TTN</given-names></name><name name-style="western"><surname>Truong</surname><given-names>VB</given-names></name><name name-style="western"><surname>Dang</surname><given-names>VS</given-names></name></person-group> (<year>2023</year>) <article-title><italic><tp:taxon-name><tp:taxon-name-part taxon-name-part-type="genus">Garcinia</tp:taxon-name-part><tp:taxon-name-part taxon-name-part-type="species">phuongmaiensis</tp:taxon-name-part></tp:taxon-name></italic>, a new species of <tp:taxon-name><tp:taxon-name-part taxon-name-part-type="genus">Garcinia</tp:taxon-name-part><tp:taxon-name-part taxon-name-part-type="infraspecific-rank">sect.</tp:taxon-name-part><tp:taxon-name-part taxon-name-part-type="section">Xanthochymus</tp:taxon-name-part></tp:taxon-name> (<tp:taxon-name><tp:taxon-name-part taxon-name-part-type="family">Clusiaceae</tp:taxon-name-part></tp:taxon-name>) from central Vietnam.</article-title><source>Kew Bulletin</source><volume>78</volume>(<issue>2</issue>): <fpage>189</fpage>–<lpage>195</lpage>. <ext-link xlink:href="10.1007/s12225-023-10077-0" ext-link-type="doi" xlink:type="simple">https://doi.org/10.1007/s12225-023-10077-0</ext-link></mixed-citation></ref><ref id="B41"><mixed-citation xmlns:xlink="http://www.w3.org/1999/xlink" xlink:type="simple"><person-group><name name-style="western"><surname>Tagane</surname><given-names>S</given-names></name><name name-style="western"><surname>Souladeth</surname><given-names>P</given-names></name><name name-style="western"><surname>Rueangruea</surname><given-names>S</given-names></name><name name-style="western"><surname>Okabe</surname><given-names>N</given-names></name><name name-style="western"><surname>Zhang</surname><given-names>M</given-names></name><name name-style="western"><surname>Chayer</surname><given-names>S</given-names></name><name name-style="western"><surname>Yang</surname><given-names>CJ</given-names></name><name name-style="western"><surname>Yahara</surname><given-names>T</given-names></name></person-group> (<year>2018</year>) <article-title>Flora of Nam Kading National Protected Area II: 30 new records of angiosperms for Laos.</article-title><source>Edinburgh Journal of Botany</source><volume>75</volume>(<issue>1</issue>): <fpage>107</fpage>–<lpage>116</lpage>. <ext-link xlink:href="10.1017/S0960428617000361" ext-link-type="doi" xlink:type="simple">https://doi.org/10.1017/S0960428617000361</ext-link></mixed-citation></ref></ref-list></tp:taxon-treatment>
