# Supplementary material for: ﻿A taxonomic revision of Garcinia sections Dicrananthera and Macrostigma (Clusiaceae) in Thailand
Source: PhytoKeys. 2024 Nov 7;248:339–60. doi: 10.3897/phytokeys.248.130311 (PMC11565187; doi:10.3897/phytokeys.248.130311)
Supplement: XML Treatment for Garcinia prainiana [file phytokeys.248.130311-treatment5.xml]

<!DOCTYPE tp:taxon-treatment
  PUBLIC "-//TaxonX//DTD Taxonomic Treatment Publishing DTD v0 20100105//EN" "tax-treatment-NSO.dtd">
<tp:taxon-treatment xmlns:tp="http://www.plazi.org/taxpub"><tp:treatment-meta><kwd-group><label>Taxon classification</label><kwd>
                <named-content content-type="kingdom">Plantae</named-content>
              </kwd><kwd>
                <named-content content-type="order">Malpighiales</named-content>
              </kwd><kwd>
                <named-content content-type="family">Clusiaceae</named-content>
              </kwd></kwd-group><mixed-citation publication-type="journal"><person-group><name><surname>Ngernsaengsaruay</surname><given-names>Chatchai</given-names></name><name><surname>Chanton</surname><given-names>Pichet</given-names></name></person-group><article-title>﻿A taxonomic revision of <italic><tp:taxon-name><tp:taxon-name-part taxon-name-part-type="genus" reg="Garcinia">Garcinia</tp:taxon-name-part></tp:taxon-name></italic> sections <italic><tp:taxon-name><tp:taxon-name-part taxon-name-part-type="genus" reg="Garcinia"/><tp:taxon-name-part taxon-name-part-type="section" reg="Dicrananthera">Dicrananthera</tp:taxon-name-part></tp:taxon-name></italic> and <italic><tp:taxon-name><tp:taxon-name-part taxon-name-part-type="genus" reg="Garcinia"/><tp:taxon-name-part taxon-name-part-type="section" reg="Macrostigma">Macrostigma</tp:taxon-name-part></tp:taxon-name></italic> (<tp:taxon-name><tp:taxon-name-part taxon-name-part-type="family">Clusiaceae</tp:taxon-name-part></tp:taxon-name>) in Thailand</article-title><source>PhytoKeys</source><day>07</day><month>11</month><year>2024</year><volume>248</volume><fpage>339</fpage><lpage>360</lpage><pub-id pub-id-type="doi">10.3897/phytokeys.248.130311</pub-id></mixed-citation></tp:treatment-meta><tp:nomenclature><label>﻿2.</label><tp:taxon-name>
              <object-id xmlns:xlink="http://www.w3.org/1999/xlink" content-type="arpha" xlink:type="simple">6D5026F1-9176-5A6D-B8F6-C721079CB3DC</object-id>
              <tp:taxon-name-part taxon-name-part-type="genus" reg="Garcinia">Garcinia</tp:taxon-name-part>
              <tp:taxon-name-part taxon-name-part-type="species" reg="prainiana">prainiana</tp:taxon-name-part>
            </tp:taxon-name><tp:taxon-authority>King, J. Asiat. Soc. Bengal, Pt. 2, Nat. Hist. 59(2): 171. 1890; Vesque in A. DC. &amp; C. DC., Monogr. Phan. 8: 329. 1893; Ridl., Fl. Malay Penins. 1: 180. 1922; Corner, Wayside Trees Mal. 1: 320. fig. 112. ed. 2. 1952; Corner &amp; Watan., Ill. Guide Trop. Pl.: t. 193. 1969; Whitmore in Whitmore, Tree Fl. Malaya 2: 220. 1973; I. M. Turner, Gard. Bull. Singapore 47(1): 263. 1995; Ngernsaengsaruay et al., PeerJ, DOI 10.7717/peerj.16572: 28. figs 13, 14, 15. 2023.</tp:taxon-authority><xref ref-type="fig" rid="F6">Fig. 6</xref></tp:nomenclature><tp:treatment-sec sec-type="material" id="SECID0ESCBG"><title>Type.</title><p>Peninsular Malaysia • Perak, Kuala Dipang (originally ‘‘Kwala Dipang’’ on the label; originally published ‘‘Kwala Dynong’’), fl., February 1885, <italic>B. Scortechini 1796</italic> (lectotype designated by <xref ref-type="bibr" rid="B25">Ngernsaengsaruay et al. 2023b</xref>: 28, CAL [CAL0000005844, photo seen]; isolectotypes K [K000677678!], P [P04701324, photo seen]).</p><fig id="F6" position="float" orientation="portrait"><object-id xmlns:xlink="http://www.w3.org/1999/xlink" content-type="doi" xlink:type="simple">10.3897/phytokeys.248.130311.figure6</object-id><object-id xmlns:xlink="http://www.w3.org/1999/xlink" content-type="arpha" xlink:type="simple">ADC0B841-A8EA-5DB3-833E-75751680C1C1</object-id><label>Figure 6.</label><caption><p><italic><tp:taxon-name><tp:taxon-name-part taxon-name-part-type="genus" reg="Garcinia">Garcinia</tp:taxon-name-part><tp:taxon-name-part taxon-name-part-type="species" reg="prainiana">prainiana</tp:taxon-name-part></tp:taxon-name></italic><bold>A, B</bold> branchlets, young leaves, and mature leaves <bold>C</bold> inflorescences with male flower buds and open male flower <bold>D</bold> branches and branchlets with mature and ripe fruits <bold>E</bold> branchlets, leaves, and mature and ripe fruits <bold>F</bold> ripe fruits (pericarp removed and in transverse section showing seeds with fleshy pulp). Photos: Chatchai Ngernsaengsaruay (<bold>A–C, E, F</bold>), G Rawit Sichaikhan (<bold>D</bold>).</p></caption><graphic xmlns:xlink="http://www.w3.org/1999/xlink" xlink:href="phytokeys-248-339_article-130311__-g006.jpg" position="float" orientation="portrait" xlink:type="simple" id="oo_1169588.jpg"><uri content-type="original_file" xlink:type="simple">https://binary.pensoft.net/fig/1169588</uri></graphic></fig></tp:treatment-sec><tp:treatment-sec sec-type="description" id="SECID0EEEBG"><title>Description.</title><p><bold><italic>Habit</italic></bold> evergreen trees, 3–12 m tall, 15–75 cm GBH; latex white, sticky; branches decussate, horizontal or nearly horizontal; branchlets 4-ridged, glabrous. <bold><italic>Bark</italic></bold> pale brown, grayish brown or blackish brown, smooth or slightly rough; inner bark pale yellow. <bold><italic>Terminal bud</italic></bold> concealed between the bases of the uppermost pair of petioles. <bold><italic>Leaves</italic></bold> decussate; lamina elliptic, oblong or elliptic-oblong, sometimes narrowly oblong, 12.5–27.5 × 5.5–11.5 cm, apex acute or obtuse, base subcordate, often subamplexicaul, margin repand and slightly revolute, coriaceous, bullate or slightly bullate, shiny dark green above, paler below, glabrous on both surfaces, midrib flattened above, raised as a prominent ridge below, secondary veins 9–20 each side, curving towards the margin and connected in distinct loops and united into an intramarginal vein, flattened above, raised below, conspicuous on both surfaces, intersecondary veins conspicuous, veinlets reticulate, visible on both surfaces, interrupted long wavy lines present, of differing lengths, nearly parallel to the midrib, running across the secondary veins to the apex, visible below; petiole green, 1.5–6 mm long, 2–5 mm in diam., not grooved, transversely rugose, glabrous, with a basal appendage clasping the branchlet; young leaves shiny pale green. <bold><italic>Inflorescences</italic></bold> terminal, sometimes on short, leafless lateral branchlets, cymose, usually in dense fascicles of several to many flowers. <bold><italic>Flowers</italic></bold> unisexual, plants dioecious, 5-merous, fully open flowers with spreading petals; bracteolate; sepals 5 and petals 5, quincuncial, coriaceous, glabrous. <bold><italic>Male flowers</italic></bold> 2.5–3.5 cm in diam.; bracteoles pale green, triangular 2.3–4.5 × 1.8–3.7 mm, apex acute, conduplicate with a central keel; pedicel pinkish green, reddish green or greenish red, 3–6 mm long, 2.5–4 mm in diam., widened at the apical part, terete, glabrous; sepals pinkish green, reddish green or greenish red, concave, broadly ovate or suborbicular 4.8–8 × 5–7.8 mm, unequal, apex rounded; petals variable in color: pale yellow, yellowish pink, yellowish red, pinkish red, pink or red, broadly obovate or obovate, 0.8–1.4 × 0.6–1.1 cm, subequal, sometimes unequal, apex rounded; stamens numerous, united into 5 bundles surrounding a pistillode, antepetalous, 1.7–4.2 mm long, each bundle 1.2–4 mm wide, pale yellow, pink or red; filaments fused throughout their entire length; anthers yellow, 0.3–0.6 mm long; pistillode fungiform, 5.5–7.5 mm long; sterile stigma pale yellow, pink or red, sessile, convex, indistinctly lobed, 5–6 mm in diam., papillate. <bold><italic>Female flowers</italic></bold> 2.5–4 cm in diam.; bracteoles and pedicel same as in male flowers; sepals and petals same as or slightly larger than in male flowers; staminodes absent; pistil fungiform, 6–8.5 mm long; ovary pale green, depressed globose 4–6 × 4.5–6.5 mm, unlobed, glabrous, 5–8-locular; stigma pale yellow, pink or red, sessile, convex, weakly 5–8-lobed or indistinctly lobed, 5–7 mm in diam., papillate. <bold><italic>Fruits</italic></bold> berries, depressed globose or depressed subglobose, sometimes globose, 2–3.5 × 2–5.3 cm, sometimes oblique, asymmetrical, unlobed, slightly concave or flattened at the apex, green, turning greenish yellow, bright yellow, orangish yellow and bright orange when ripe, smooth, glabrous, glossy, then exocarp becoming dark brownish black and slightly sinuously wrinkled when dry, pericarp 3.5–8 mm thick, exocarp thin; persistent stigma dark brown or blackish brown, circular, button-like, 0.6–1.1 cm in diam., slightly concave or flattened, weakly 5–8-lobed or indistinctly lobed, papillate; persistent sepals pale green, turning yellowish green and orangish green, larger than in flowering material; fruiting stalk green, thick, 0.4–1.5 cm long, 3–6 mm in diam., <bold><italic>Seeds</italic></bold> 1–6, often aborted, brown, broadly ellipsoid, ellipsoid or subglobose, 0.9–1.6 × 0.7–1.4 cm, with pale orange fleshy pulp. The description of this species was taken from <xref ref-type="bibr" rid="B25">Ngernsaengsaruay et al. 2023b</xref>.</p></tp:treatment-sec><tp:treatment-sec sec-type="distribution" id="SECID0EOFBG"><title>Distribution.</title><p>Known only from Peninsular Thailand and Peninsular Malaysia. It is widely distributed in Peninsular Malaysia (Perlis, Kedah, Penang, Perak, Kelantan, Terengganu, Pahang, Selangor, Negeri Sembilan, Malacca, Johor) (<xref ref-type="bibr" rid="B6">Corner 1952</xref>; <xref ref-type="bibr" rid="B49">Whitmore 1973</xref>; <xref ref-type="bibr" rid="B46">Turner 1995</xref>; <xref ref-type="bibr" rid="B2">Azuan and Salma 2018</xref>). It can be found mainly in Pahang, Perak, and Negeri Sembilan (<xref ref-type="bibr" rid="B40">Syazwani 2020</xref>).</p></tp:treatment-sec><tp:treatment-sec sec-type="distribution" id="SECID0EIGBG"><title>Distribution in Thailand.</title><p><bold>Peninsular</bold>: Yala (Than To), Narathiwat (Waeng, Su-ngai Kolok).</p></tp:treatment-sec><tp:treatment-sec sec-type="habitat" id="SECID0EQGBG"><title>Habitat and ecology.</title><p>It is found in tropical lowland evergreen rain forests, occasionally along streams, 30–200 m amsl. It is also cultivated in villages and botanical gardens.</p><p>In Peninsular Malaysia, it occurs in lowland and hill forests, on hillsides and ridges up to elevations of 1,000 m amsl. It is also cultivated in villages (<xref ref-type="bibr" rid="B49">Whitmore 1973</xref>; <xref ref-type="bibr" rid="B40">Syazwani 2020</xref>; from the specimen <italic>T. C. Whitmore Kep. FRI4018</italic>).</p></tp:treatment-sec><tp:treatment-sec sec-type="phenology" id="SECID0EBHBG"><title>Phenology.</title><p>Flowering and fruiting more than once; flowering nearly throughout the year, usually in February to May; fruiting April to June and September to December.</p></tp:treatment-sec><tp:treatment-sec sec-type="conservation status" id="SECID0EGHBG"><title>Conservation status.</title><p><abbrev xmlns:xlink="http://www.w3.org/1999/xlink" xlink:title="Least concern" id="ABBRID0EMHBG" xlink:type="simple">LC</abbrev> (<xref ref-type="bibr" rid="B25">Ngernsaengsaruay et al. 2023b</xref>).</p></tp:treatment-sec><tp:treatment-sec sec-type="etymology" id="SECID0EUHBG"><title>Etymology.</title><p>The specific epithet of <italic><tp:taxon-name><tp:taxon-name-part taxon-name-part-type="genus" reg="Garcinia">Garcinia</tp:taxon-name-part><tp:taxon-name-part taxon-name-part-type="species" reg="prainiana">prainiana</tp:taxon-name-part></tp:taxon-name></italic> refers to Sir David Prain (1857–1944), a British botanist, a herbarium curator of the Royal Botanic Garden, Calcutta (1887–1898), and a director of the Royal Botanic Gardens, Kew (1905–1922) (<xref ref-type="bibr" rid="B34">Stafleu and Cowan 1983</xref>).</p></tp:treatment-sec><tp:treatment-sec sec-type="Vernacular names" id="SECID0EJIBG"><title>Vernacular names.</title><p><bold>Chupu</bold> (จูปู) (Malay-Narathiwat); Cerapu, Chekau, Chepu, Cherapu, Cherpu, Cherupu, Chupak, Chupu, Kechupu, Kecupu, Menchepu, Menchupu (Malay); Button mangosteen (English).</p></tp:treatment-sec><tp:treatment-sec sec-type="Uses" id="SECID0ERIBG"><title>Uses.</title><p><italic><tp:taxon-name><tp:taxon-name-part taxon-name-part-type="genus" reg="Garcinia">Garcinia</tp:taxon-name-part><tp:taxon-name-part taxon-name-part-type="species" reg="prainiana">prainiana</tp:taxon-name-part></tp:taxon-name></italic> is locally cultivated for its fruits in peninsular Thailand. The fruits (pericarp and fleshy pulp surrounding the seeds) are edible and have a sour or sweet-sour taste. It is also grown in some botanical gardens as an ornamental plant to provide botanical education.</p><p>In Peninsular Malaysia, it is commonly cultivated in village gardens. The ripe fruits are edible and are sometimes used fresh in beverages (<xref ref-type="bibr" rid="B1">Allen 1965</xref>; <xref ref-type="bibr" rid="B4">Burkill et al. 1966</xref>). The pulp of fruits has high antioxidant content of about 91.9% and vitamin C content of about 27.3 mg per 100 g fresh weight (<xref ref-type="bibr" rid="B2">Azuan and Salma 2018</xref>). In a traditional Malay recipe, the raw fruits are described as being cooked with dried fish (<xref ref-type="bibr" rid="B50">Zawiah and Othaman 2012</xref>). The wood is used for house building (<xref ref-type="bibr" rid="B1">Allen 1965</xref>; <xref ref-type="bibr" rid="B4">Burkill et al. 1966</xref>). It is an excellent ornamental plant for use in landscape gardens in parks (<xref ref-type="bibr" rid="B17">National Parks Flora and Fauna Web 2023</xref>).</p></tp:treatment-sec><tp:treatment-sec sec-type="notes" id="SECID0EAKBG"><title>Notes.</title><p>According to <xref ref-type="bibr" rid="B25">Ngernsaengsaruay et al. (2023b)</xref>, the male flowers of <italic><tp:taxon-name><tp:taxon-name-part taxon-name-part-type="genus" reg="Garcinia">Garcinia</tp:taxon-name-part><tp:taxon-name-part taxon-name-part-type="species" reg="prainiana">prainiana</tp:taxon-name-part></tp:taxon-name></italic> were reported to have a small ring-shaped disk surrounding the base of the pistillode. However, in this study, we re-examined the flowers, and a small ring-shaped disk is absent.</p><p><italic><tp:taxon-name><tp:taxon-name-part taxon-name-part-type="genus" reg="Garcinia">Garcinia</tp:taxon-name-part><tp:taxon-name-part taxon-name-part-type="species" reg="prainiana">prainiana</tp:taxon-name-part></tp:taxon-name></italic> is also similar to <italic><tp:taxon-name><tp:taxon-name-part taxon-name-part-type="genus" reg="Garcinia">G.</tp:taxon-name-part><tp:taxon-name-part taxon-name-part-type="species" reg="phuongmaiensis">phuongmaiensis</tp:taxon-name-part></tp:taxon-name></italic> in having coriaceous, bullate, shiny dark green, subcordate, subamplexicaul leaves with a short petiole; 5-merous flowers; and numerous stamens, united into 5 antepetalous bundles surrounding a pistillode, but differs in relatively larger habit as a 3–12 m tall tree (vs smaller habit, shrubs, 1–3 m tall); larger leaves, 12.5–27.5 × 5.5–11.5 cm (vs smaller leaves, 4–11 × 2.5–5 cm); larger flowers, 2.5–4 cm in diam. (vs smaller flowers, c. 1 cm in diam.); variable in color of petals: pale yellow, yellowish pink, yellowish red, pinkish red, pink or red (vs white petals); staminodes absent (vs present); unlobed fruits, turning bright yellow, orangish yellow and bright orange when ripe (vs shallowly 3–4-lobed fruits, turning bright red when ripe); seeds with pale orange fleshy pulp (vs seeds with white fleshy pulp); and is distributed in Peninsular Malaysia and Peninsular Thailand (vs Central Vietnam). The morphological characteristics and distribution of <italic><tp:taxon-name><tp:taxon-name-part taxon-name-part-type="genus" reg="Garcinia">G.</tp:taxon-name-part><tp:taxon-name-part taxon-name-part-type="species" reg="phuongmaiensis">phuongmaiensis</tp:taxon-name-part></tp:taxon-name></italic> were taken from <xref ref-type="bibr" rid="B44">Tuan et al. (2023)</xref>.</p><p><xref ref-type="bibr" rid="B48">Vesque (1893)</xref> placed <italic><tp:taxon-name><tp:taxon-name-part taxon-name-part-type="genus" reg="Garcinia">Garcinia</tp:taxon-name-part><tp:taxon-name-part taxon-name-part-type="species" reg="prainiana">prainiana</tp:taxon-name-part></tp:taxon-name></italic> with species of <tp:taxon-name><tp:taxon-name-part taxon-name-part-type="genus" reg="Garcinia">G.</tp:taxon-name-part><tp:taxon-name-part taxon-name-part-type="infraspecific-rank">section</tp:taxon-name-part><tp:taxon-name-part taxon-name-part-type="section" reg="Xanthochymus">Xanthochymus</tp:taxon-name-part> (<tp:taxon-name-part taxon-name-part-type="infraspecific-rank">subgenus</tp:taxon-name-part> <tp:taxon-name-part taxon-name-part-type="subgenus" reg="Xanthochymus">Xanthochymus</tp:taxon-name-part>)</tp:taxon-name>, and this placement was followed by <xref ref-type="bibr" rid="B12">Jones (1980)</xref>. However, the flowers of <italic><tp:taxon-name><tp:taxon-name-part taxon-name-part-type="genus" reg="Garcinia">G.</tp:taxon-name-part><tp:taxon-name-part taxon-name-part-type="species" reg="prainiana">prainiana</tp:taxon-name-part></tp:taxon-name></italic> have a pistillode and lack receptacular disks and antepetalous appendages, unlike those found in other <tp:taxon-name><tp:taxon-name-part taxon-name-part-type="genus" reg="Garcinia">G.</tp:taxon-name-part><tp:taxon-name-part taxon-name-part-type="infraspecific-rank">section</tp:taxon-name-part><tp:taxon-name-part taxon-name-part-type="section" reg="Xanthochymus">Xanthochymus</tp:taxon-name-part></tp:taxon-name> species (e.g., <italic><tp:taxon-name><tp:taxon-name-part taxon-name-part-type="genus" reg="Garcinia">G.</tp:taxon-name-part><tp:taxon-name-part taxon-name-part-type="species" reg="dulcis">dulcis</tp:taxon-name-part></tp:taxon-name></italic>, <italic><tp:taxon-name><tp:taxon-name-part taxon-name-part-type="genus" reg="Garcinia">G.</tp:taxon-name-part><tp:taxon-name-part taxon-name-part-type="species" reg="subelliptica">subelliptica</tp:taxon-name-part></tp:taxon-name></italic> Merr.) or other species in “lineage A”. These flowers, with staminal phalanges adnate to the petals, and <italic><tp:taxon-name><tp:taxon-name-part taxon-name-part-type="genus" reg="Garcinia">G.</tp:taxon-name-part><tp:taxon-name-part taxon-name-part-type="species" reg="prainiana">prainiana</tp:taxon-name-part></tp:taxon-name></italic>’s branching, adaxial, exudate-containing canal pattern agree with the molecular data and support its placement within a subclade (clade 9) of “lineage B” with which it shares many features (<xref ref-type="bibr" rid="B37">Sweeney 2008</xref>). More recently, <xref ref-type="bibr" rid="B9">Gaudeul et al. (2024)</xref> reported that in addition to molecular data, <italic><tp:taxon-name><tp:taxon-name-part taxon-name-part-type="genus" reg="Garcinia">G.</tp:taxon-name-part><tp:taxon-name-part taxon-name-part-type="species" reg="prainiana">prainiana</tp:taxon-name-part></tp:taxon-name></italic> has morphology that supports its placement into <tp:taxon-name><tp:taxon-name-part taxon-name-part-type="genus" reg="Garcinia">G.</tp:taxon-name-part><tp:taxon-name-part taxon-name-part-type="infraspecific-rank">section</tp:taxon-name-part><tp:taxon-name-part taxon-name-part-type="section" reg="Macrostigma">Macrostigma</tp:taxon-name-part></tp:taxon-name>.</p></tp:treatment-sec><tp:treatment-sec sec-type="material" id="SECID0E6PBG"><title>Additional specimens examined.</title><p><bold>Thailand. Central</bold> • Nakhon Nayok [Phrueksaphan Thepparat Botanicical Garden, Chulachomklao Royal Military Academy, cultivated, 31 May 2019, <italic>C. Ngernsaengsaruay &amp; W. Boonthasak G30-31052019</italic> (BKF); <bold>Peninsular</bold> • Trang [Khao Chong Botanical Garden, Chong Subdistrict, Na Yong District, cultivated, 16 Feb 2022, <italic>C. Ngernsaengsaruay et al. G32-16022022</italic> (BKF)] • Yala [Chulabhorn Phatthana 7 Project, Than To District, near waterfall, 27 Nov 2019, <italic>C. Ngernsaengsaruay &amp; G. Sichaikhan G31-27112019</italic> (BKF)] • Narathiwat [Hala-BalaWildlife Sanctuary, Ban Bala, Lo Chut Subdistrict, Waeng District, ♂ fl., 13 May 2005 (as <italic><tp:taxon-name><tp:taxon-name-part taxon-name-part-type="genus" reg="Garcinia">Garcinia</tp:taxon-name-part></tp:taxon-name></italic> sp.), <italic>M. Poopath 274</italic> (BKF) • Hala-Bala Wildlife Sanctuary, Waeng District, fr., 22 Sep 2005, <italic>C. Niyomdham &amp; P. Puudjaa 7593</italic> (BKF) • Su-ngai Kolok District, fr., 20 Apr 2002, <italic>U. Upho 556</italic> (QBG) • Su-ngai Kolok District, fl., cultivated, 20 May 2003, <italic>U. Upho 550</italic> (BKF)].</p><p><bold>Peninsular Malaysia</bold> • Perak [Kwala Dipang, ♂ fl., Dec 1896, <italic>C. Curtis 3273</italic> (K [K000677679]) • Kg Kepayang near Ipoh, fr., 30 Oct 1971, <italic>Syed Abu Bakar Kep. FRI20440</italic> (L [L2417220])] • Pahang [Su-ngai Bertam at Kuala Mensum, fl., 2 Jun 1971, <italic>T. C. Whitmore Kep. FRI20091</italic> (L [L2417222]) • Path leading to Kuala Mensum from Boh Tea, Cameron Highlands, fr. 24 Sep 1971, <italic>H. S. Loh Kep. FRI19187</italic> (L [L2417221]) • Cameron Highlands Road, fr., 18 Jan 1982, <italic>K. M. Kochummen Kep. FRI29377</italic> (L [L2417225]) • Kelantan [0.5 mile east of Gua Musang, fr., 14 Jul 1967, <italic>T. C. Whitmore Kep. FRI4018</italic> (L [L2417226]) • Su-ngai Lebir, below Kuala Relai at Jentah, fl., 24 Apr 1976, <italic>B. C. Stone &amp; M. Sidek 12426</italic> (BKF, L [L2417224], US [US02961246]) • Su-ngai Long off Su-ngai Pergau, Jeli, fr., 26 Sep 1986, <italic>A. Latiff et al. ALM1856</italic> (L [L3806490], PSU) • Ketam, Cicar Tinggi, Kampung Bata, Pasir Mas, ♀ fl. &amp; fr., 1 Aug 1992, <italic>A. Noorsiha et al. Kep. FRI39214</italic> (L [L3878683]) • Pasir Putih, fl., 23 Oct 1992, <italic>H. Husmady et al. Kep. FRI39551</italic> (L [L3806959]) • near Brooke Camp, Gua Musang, fl., 2 Jun 1994, <italic>H. Husmady et al. Kep. FRI41841</italic> (L [L2417223])].</p></tp:treatment-sec><ref-list><ref id="B25"><mixed-citation xmlns:xlink="http://www.w3.org/1999/xlink" xlink:type="simple"><person-group><name name-style="western"><surname>Ngernsaengsaruay</surname><given-names>C</given-names></name><name name-style="western"><surname>Chanton</surname><given-names>P</given-names></name><name name-style="western"><surname>Chaiprasongsuk</surname><given-names>M</given-names></name><name name-style="western"><surname>Leksungnoen</surname><given-names>N</given-names></name></person-group> (<year>2023b</year>) A taxonomic revision of <tp:taxon-name><tp:taxon-name-part taxon-name-part-type="genus">Garcinia</tp:taxon-name-part><tp:taxon-name-part taxon-name-part-type="infraspecific-rank">section</tp:taxon-name-part><tp:taxon-name-part taxon-name-part-type="section">Xanthochymus</tp:taxon-name-part></tp:taxon-name> (<tp:taxon-name><tp:taxon-name-part taxon-name-part-type="family">Clusiaceae</tp:taxon-name-part></tp:taxon-name>) in Thailand. PeerJ 11(e16572): 1–54. <ext-link xlink:href="10.7717/peerj.16572" ext-link-type="doi" xlink:type="simple">https://doi.org/10.7717/peerj.16572</ext-link></mixed-citation></ref><ref id="B6"><mixed-citation xmlns:xlink="http://www.w3.org/1999/xlink" xlink:type="simple"><person-group><name name-style="western"><surname>Corner</surname><given-names>EJH</given-names></name></person-group> (<year>1952</year>) Wayside Trees of Malaya. 2<sup>nd</sup> edn. The Government Printing Office, Singapore, 312–320.</mixed-citation></ref><ref id="B49"><mixed-citation xmlns:xlink="http://www.w3.org/1999/xlink" xlink:type="simple"><person-group><name name-style="western"><surname>Whitmore</surname><given-names>TC</given-names></name></person-group> (<year>1973</year>) <article-title><tp:taxon-name><tp:taxon-name-part taxon-name-part-type="family">Guttiferae</tp:taxon-name-part></tp:taxon-name>.</article-title> In: <person-group><name name-style="western"><surname>Whitmore</surname><given-names>TC</given-names></name></person-group> (<role>Ed.</role>) <issue-title>Tree Flora of Malaya Vol.</issue-title><source>2. Wing Tai Cheung Printing Co. Ltd, Hong Kong</source>, <fpage>62</fpage>–<lpage>236</lpage>.</mixed-citation></ref><ref id="B46"><mixed-citation xmlns:xlink="http://www.w3.org/1999/xlink" xlink:type="simple"><person-group><name name-style="western"><surname>Turner</surname><given-names>IM</given-names></name></person-group> (<year>1995</year>) <article-title>A catalogue of the vascular plants of Malaya.</article-title><source>Gardens’ Bulletin (Singapore)</source><volume>47</volume>(<issue>1</issue>): <fpage>1</fpage>–<lpage>346</lpage>. <ext-link xlink:href="10.26492/gbs71(1).2019-01" ext-link-type="doi" xlink:type="simple">https://doi.org/10.26492/gbs71(1).2019-01</ext-link></mixed-citation></ref><ref id="B2"><mixed-citation xmlns:xlink="http://www.w3.org/1999/xlink" xlink:type="simple"><person-group><name name-style="western"><surname>Azuan</surname><given-names>A</given-names></name><name name-style="western"><surname>Salma</surname><given-names>I</given-names></name></person-group> (<year>2018</year>) Fruit for the future: cerapu (<italic><tp:taxon-name><tp:taxon-name-part taxon-name-part-type="genus">Garcinia</tp:taxon-name-part><tp:taxon-name-part taxon-name-part-type="species">prainiana</tp:taxon-name-part></tp:taxon-name></italic>) [Abstract] in Conference: MARDI Science and Technology Exhibition (MSTE 2008) at Serdang, Selangor.</mixed-citation></ref><ref id="B40"><mixed-citation xmlns:xlink="http://www.w3.org/1999/xlink" xlink:type="simple"><person-group><name name-style="western"><surname>Syazwani</surname><given-names>A</given-names></name></person-group> (<year>2020</year>) <tp:taxon-name><tp:taxon-name-part taxon-name-part-type="genus">Garcinia</tp:taxon-name-part><tp:taxon-name-part taxon-name-part-type="species">prainiana</tp:taxon-name-part></tp:taxon-name> King (<tp:taxon-name><tp:taxon-name-part taxon-name-part-type="family">Clusiaceae</tp:taxon-name-part></tp:taxon-name>). Malaysia Biodiversity Information System (MyBIS). <ext-link xlink:href="https://www.mybis.gov.my/art/275" ext-link-type="uri" xlink:type="simple">https://www.mybis.gov.my/art/275</ext-link></mixed-citation></ref><ref id="B34"><mixed-citation xmlns:xlink="http://www.w3.org/1999/xlink" xlink:type="simple"><person-group><name name-style="western"><surname>Stafleu</surname><given-names>FA</given-names></name><name name-style="western"><surname>Cowan</surname><given-names>RS</given-names></name></person-group> (<year>1983</year>) Taxonomic Literature: A Selective Guide to Botanical Publications and Collections with Dates, Commentaries and Types Vol. 4 [P–Sak]. 2<sup>nd</sup> edn., Bohn, Scheltema &amp; Holkema, Utrecht, The Netherlands. <ext-link xlink:href="10.5962/t.206493" ext-link-type="doi" xlink:type="simple">https://doi.org/10.5962/t.206493</ext-link></mixed-citation></ref><ref id="B1"><mixed-citation xmlns:xlink="http://www.w3.org/1999/xlink" xlink:type="simple"><person-group><name name-style="western"><surname>Allen</surname><given-names>BM</given-names></name></person-group> (<year>1965</year>) Malayan Fruits: An Introduction to the Cultivated Species. Eastern Universities Press, Ltd., Singapore.</mixed-citation></ref><ref id="B4"><mixed-citation xmlns:xlink="http://www.w3.org/1999/xlink" xlink:type="simple"><person-group><name name-style="western"><surname>Burkill</surname><given-names>IH</given-names></name><name name-style="western"><surname>Birtwistle</surname><given-names>W</given-names></name><name name-style="western"><surname>Foxworthy</surname><given-names>FW</given-names></name><name name-style="western"><surname>Scrivenor</surname><given-names>JB</given-names></name><name name-style="western"><surname>Watson</surname><given-names>JG</given-names></name></person-group> (<year>1966</year>) A Dictionary of the Economic Products of the Malay Peninsula Vol 1 (A–H). Government of Malaysia and Singapore, Ministry of Agriculture and Co-Operatives, Kuala Lumpur, 1063–1074.</mixed-citation></ref><ref id="B50"><mixed-citation xmlns:xlink="http://www.w3.org/1999/xlink" xlink:type="simple"><person-group><name name-style="western"><surname>Zawiah</surname><given-names>N</given-names></name><name name-style="western"><surname>Othaman</surname><given-names>H</given-names></name></person-group> (<year>2012</year>) 99 Spesies Buah di FRIM. Institut Penyelidikan Perhutanan Malaysia.</mixed-citation></ref><ref id="B17"><mixed-citation xmlns:xlink="http://www.w3.org/1999/xlink" xlink:type="simple">National Parks Flora and Fauna Web (<year>2023</year>) <italic><tp:taxon-name><tp:taxon-name-part taxon-name-part-type="genus">Garcinia</tp:taxon-name-part><tp:taxon-name-part taxon-name-part-type="species">prainiana</tp:taxon-name-part></tp:taxon-name></italic>. National Parks Board. <ext-link xlink:href="https://www.nparks.gov.sg/florafaunaweb" ext-link-type="uri" xlink:type="simple">https://www.nparks.gov.sg/florafaunaweb</ext-link></mixed-citation></ref><ref id="B44"><mixed-citation xmlns:xlink="http://www.w3.org/1999/xlink" xlink:type="simple"><person-group><name name-style="western"><surname>Tuan</surname><given-names>DLA</given-names></name><name name-style="western"><surname>Toyama</surname><given-names>H</given-names></name><name name-style="western"><surname>Nguyen</surname><given-names>XMA</given-names></name><name name-style="western"><surname>Phan</surname><given-names>TTN</given-names></name><name name-style="western"><surname>Truong</surname><given-names>VB</given-names></name><name name-style="western"><surname>Dang</surname><given-names>VS</given-names></name></person-group> (<year>2023</year>) <article-title><italic><tp:taxon-name><tp:taxon-name-part taxon-name-part-type="genus">Garcinia</tp:taxon-name-part><tp:taxon-name-part taxon-name-part-type="species">phuongmaiensis</tp:taxon-name-part></tp:taxon-name></italic>, a new species of <tp:taxon-name><tp:taxon-name-part taxon-name-part-type="genus">Garcinia</tp:taxon-name-part><tp:taxon-name-part taxon-name-part-type="infraspecific-rank">sect.</tp:taxon-name-part><tp:taxon-name-part taxon-name-part-type="section">Xanthochymus</tp:taxon-name-part></tp:taxon-name> (<tp:taxon-name><tp:taxon-name-part taxon-name-part-type="family">Clusiaceae</tp:taxon-name-part></tp:taxon-name>) from central Vietnam.</article-title><source>Kew Bulletin</source><volume>78</volume>(<issue>2</issue>): <fpage>189</fpage>–<lpage>195</lpage>. <ext-link xlink:href="10.1007/s12225-023-10077-0" ext-link-type="doi" xlink:type="simple">https://doi.org/10.1007/s12225-023-10077-0</ext-link></mixed-citation></ref><ref id="B48"><mixed-citation xmlns:xlink="http://www.w3.org/1999/xlink" xlink:type="simple"><person-group><name name-style="western"><surname>Vesque</surname><given-names>J</given-names></name></person-group> (<year>1893</year>) <source><tp:taxon-name><tp:taxon-name-part taxon-name-part-type="family">Guttiferae</tp:taxon-name-part></tp:taxon-name>. In: de Candolle ALPP, de Candolle ACP (Eds) Monographiae Phanerogamarum, Prodromi Nunc Continuatio, Nunc Revisio Vol. 8. Sumptibus G.</source><publisher-name>Masson</publisher-name>, <publisher-loc>Paris</publisher-loc>, <size units="page">669 pp</size>.</mixed-citation></ref><ref id="B12"><mixed-citation xmlns:xlink="http://www.w3.org/1999/xlink" xlink:type="simple"><person-group><name name-style="western"><surname>Jones</surname><given-names>SW</given-names></name></person-group> (<year>1980</year>) <source>Morphology and Major Taxonomy of <italic><tp:taxon-name><tp:taxon-name-part taxon-name-part-type="genus">Garcinia</tp:taxon-name-part></tp:taxon-name></italic> (<tp:taxon-name><tp:taxon-name-part taxon-name-part-type="family">Guttiferae</tp:taxon-name-part></tp:taxon-name>).</source><publisher-name>PhD Thesis</publisher-name>, <publisher-loc>University of Leicester and British Museum (Natural History), London</publisher-loc>, <size units="page">474 pp</size>.</mixed-citation></ref><ref id="B37"><mixed-citation xmlns:xlink="http://www.w3.org/1999/xlink" xlink:type="simple"><person-group><name name-style="western"><surname>Sweeney</surname><given-names>PW</given-names></name></person-group> (<year>2008</year>) <article-title>Phylogeny and floral diversity in the genus <italic><tp:taxon-name><tp:taxon-name-part taxon-name-part-type="genus">Garcinia</tp:taxon-name-part></tp:taxon-name></italic> (<tp:taxon-name><tp:taxon-name-part taxon-name-part-type="family">Clusiaceae</tp:taxon-name-part></tp:taxon-name>) and relatives.</article-title><source>International Journal of Plant Sciences</source><volume>169</volume>(<issue>9</issue>): <fpage>1288</fpage>–<lpage>1303</lpage>. <ext-link xlink:href="10.1086/591990" ext-link-type="doi" xlink:type="simple">https://doi.org/10.1086/591990</ext-link></mixed-citation></ref><ref id="B9"><mixed-citation xmlns:xlink="http://www.w3.org/1999/xlink" xlink:type="simple"><person-group><name name-style="western"><surname>Gaudeul</surname><given-names>M</given-names></name><name name-style="western"><surname>Sweeney</surname><given-names>P</given-names></name><name name-style="western"><surname>Munzinger</surname><given-names>J</given-names></name></person-group> (<year>2024</year>) <article-title>An updated infrageneric classification of the pantropical species-rich genus <italic><tp:taxon-name><tp:taxon-name-part taxon-name-part-type="genus">Garcinia</tp:taxon-name-part></tp:taxon-name></italic> L. (<tp:taxon-name><tp:taxon-name-part taxon-name-part-type="family">Clusiaceae</tp:taxon-name-part></tp:taxon-name>) and some insights into the systematics of New Caledonian species, based on molecular and morphological evidence.</article-title><source>PhytoKeys</source><volume>239</volume>: <fpage>73</fpage>–<lpage>105</lpage>. <ext-link xlink:href="10.3897/phytokeys.239.112563" ext-link-type="doi" xlink:type="simple">https://doi.org/10.3897/phytokeys.239.112563</ext-link></mixed-citation></ref></ref-list></tp:taxon-treatment>
